# Supplementary material for: Phylogenetic Classification of Seed Plants of Taiwan
Source: Bot Stud. 2017 Nov 21;58:52. doi: 10.1186/s40529-017-0206-6 (PMC5696268; doi:10.1186/s40529-017-0206-6)
Supplement: Supplementary file 1 — Additional file 1: Appendix S1. List of seed plant genera of Taiwan and their familial classification under the Phylogenetic Classification of Seed Plants of Taiwan. [file 40529_2017_206_MOESM1_ESM.xlsx]

## Sheet: apgiv_genera_list
superclass	id	superorder	superorder vernacular name	order	order vernacular name	family	family vernacular name	FOT family id	FOT family	FOT family vernacular name	genus	genus vernacular name	status
Gymnospermae	A.1			Cycadales	蘇鐵目	Cycadaceae	蘇鐵科	IIA.1	Cycadaceae	松科	Cycas	蘇鐵屬
Gymnospermae	A.2			Cycadales	蘇鐵目	Zamiaceae	藏米亞科				Zamia	藏米亞屬	cultivated
Gymnospermae	B.3			Ginkgoales	銀杏目	Ginkgoaceae	銀杏科				Ginkgo	銀杏屬	cultivated
Gymnospermae	F.7			Pinales	松目	Pinaceae	松科	IIA.6	Pinaceae	松科	Abies	冷杉屬
Gymnospermae	F.7			Pinales	松目	Pinaceae	松科	IIA.6	Pinaceae	松科	Keteleeria	油杉屬
Gymnospermae	F.7			Pinales	松目	Pinaceae	松科	IIA.6	Pinaceae	松科	Picea	雲杉屬
Gymnospermae	F.7			Pinales	松目	Pinaceae	松科	IIA.6	Pinaceae	松科	Pinus	松屬
Gymnospermae	F.7			Pinales	松目	Pinaceae	松科	IIA.6	Pinaceae	松科	Pseudotsuga	黃杉屬
Gymnospermae	F.7			Pinales	松目	Pinaceae	松科	IIA.6	Pinaceae	松科	Tsuga	鐵杉屬
Gymnospermae	G.8			Araucariales	南洋杉目	Araucariaceae	南洋杉科				Agathis	貝殼杉屬	cultivated
Gymnospermae	G.8			Araucariales	南洋杉目	Araucariaceae	南洋杉科				Araucaria	南洋杉屬	cultivated
Gymnospermae	G.8			Araucariales	南洋杉目	Podocarpaceae	羅漢松科	IIA.5	Podocarpaceae	羅漢松科	Nageia	竹柏屬
Gymnospermae	G.8			Araucariales	南洋杉目	Podocarpaceae	羅漢松科	IIA.5	Podocarpaceae	羅漢松科	Podocarpus	羅漢松屬
Gymnospermae	H.11			Cupressales	柏目	Cupressaceae	柏科	IIA.6	Pinaceae	松科	Calocedrus	肖楠屬
Gymnospermae	H.11			Cupressales	柏目	Cupressaceae	柏科	IIA.6	Pinaceae	松科	Chamaecyparis	扁柏屬
Gymnospermae	H.11			Cupressales	柏目	Cupressaceae	柏科	IIA.7	Taxodiaceae	杉科	Cryptomeria	柳杉屬	cultivated
Gymnospermae	H.11			Cupressales	柏目	Cupressaceae	柏科	IIA.7	Taxodiaceae	杉科	Cunninghamia	杉木屬
Gymnospermae	H.11			Cupressales	柏目	Cupressaceae	柏科	IIA.6	Pinaceae	松科	Juniperus	刺柏屬
Gymnospermae	H.11			Cupressales	柏目	Cupressaceae	柏科	IIA.7	Taxodiaceae	杉科	Metasequoia	水杉屬	cultivated
Gymnospermae	H.11			Cupressales	柏目	Cupressaceae	柏科	IIA.7	Taxodiaceae	杉科	Taiwania	臺灣杉屬
Gymnospermae	H.11			Cupressales	柏目	Cupressaceae	柏科	IIA.7	Taxodiaceae	杉科	Taxodium	落羽松屬	cultivated
Gymnospermae	H.11			Cupressales	柏目	Cupressaceae	柏科	IIA.6	Pinaceae	松科	Thuja	側柏屬	cultivated
Gymnospermae	H.12			Taxales	紅豆杉目	Taxaceae	紅豆杉科	IIA.3	Amentotaxaceae	穗花杉科	Amentotaxus	穗花杉屬
Gymnospermae	H.12			Taxales	紅豆杉目	Taxaceae	紅豆杉科	IIA.4	Cephalotaxaceae	粗榧	Cephalotaxus	三尖杉屬
Gymnospermae	H.12			Taxales	紅豆杉目	Taxaceae	紅豆杉科	IIA.4	Cephalotaxaceae	粗榧	Taxus	紅豆杉屬
Angiospermae	B2.3	Nymphaeanae	睡蓮超目	Nymphaeales	睡蓮目	Cabombaceae	蓴科	IIBa.36	Cabombaceae	蓴科	Brasenia	蓴屬
Angiospermae	B2.3	Nymphaeanae	睡蓮超目	Nymphaeales	睡蓮目	Cabombaceae	蓴科	IIBa.36	Cabombaceae	蓴科	Cabomba	穗蓴屬	naturalized
Angiospermae	B2.4	Nymphaeanae	睡蓮超目	Nymphaeales	睡蓮目	Nymphaeaceae	睡蓮科	IIBa.35	Nymphaeaceae	睡蓮科	Nuphar	萍蓬草屬
Angiospermae	B2.4	Nymphaeanae	睡蓮超目	Nymphaeales	睡蓮目	Nymphaeaceae	睡蓮科	IIBa.35	Nymphaeaceae	睡蓮科	Nymphaea	睡蓮屬
Angiospermae	C3.7	Austrobaileyanae	木蘭藤超目	Austrobaileyales	木蘭藤目	Schisandraceae	五味子科	IIBa.26	Illiciaceae	八角科	Illicium	八角屬
Angiospermae	C3.7	Austrobaileyanae	木蘭藤超目	Austrobaileyales	木蘭藤目	Schisandraceae	五味子科	IIBa.25	Schisandraceae	五味子科	Kadsura	南五味子屬
Angiospermae	C3.7	Austrobaileyanae	木蘭藤超目	Austrobaileyales	木蘭藤目	Schisandraceae	五味子科	IIBa.25	Schisandraceae	五味子科	Schisandra	五味子屬
Angiospermae	D5.10	Magnolianae	木蘭超目	Piperales	胡椒目	Saururaceae	三白草科	IIBa.39	Saururaceae	三白草科	Houttuynia	蕺菜屬
Angiospermae	D5.10	Magnolianae	木蘭超目	Piperales	胡椒目	Saururaceae	三白草科	IIBa.39	Saururaceae	三白草科	Saururus	三白草屬
Angiospermae	D5.11	Magnolianae	木蘭超目	Piperales	胡椒目	Piperaceae	胡椒科	IIBa.40	Piperaceae	胡椒科	Peperomia	椒草屬
Angiospermae	D5.11	Magnolianae	木蘭超目	Piperales	胡椒目	Piperaceae	胡椒科	IIBa.40	Piperaceae	胡椒科	Piper	胡椒屬
Angiospermae	D5.11	Magnolianae	木蘭超目	Piperales	胡椒目	Piperaceae	胡椒科	IIBa.40	Piperaceae	胡椒科	Zippelia	齊頭絨屬
Angiospermae	D5.12	Magnolianae	木蘭超目	Piperales	胡椒目	Aristolochiaceae	馬兜鈴科	IIBa.42	Aristolochiaceae	馬兜鈴科	Aristolochia	馬兜鈴屬
Angiospermae	D5.12	Magnolianae	木蘭超目	Piperales	胡椒目	Aristolochiaceae	馬兜鈴科	IIBa.42	Aristolochiaceae	馬兜鈴科	Asarum	細辛屬
Angiospermae	D6.13	Magnolianae	木蘭超目	Magnoliales	木蘭目	Myristicaceae	肉荳蔻科	IIBa.24	Myristicaceae	肉荳蔻科	Myristica	肉荳蔻屬
Angiospermae	D6.14	Magnolianae	木蘭超目	Magnoliales	木蘭目	Magnoliaceae	木蘭科	IIBa.22	Magnoliaceae	木蘭科	Magnolia	木蘭屬
Angiospermae	D6.14	Magnolianae	木蘭超目	Magnoliales	木蘭目	Magnoliaceae	木蘭科	IIBa.22	Magnoliaceae	木蘭科	Michelia	烏心石屬
Angiospermae	D6.18	Magnolianae	木蘭超目	Magnoliales	木蘭目	Annonaceae	番荔枝科	IIBa.23	Annonaceae	番荔枝科	Annona	番荔枝屬
Angiospermae	D6.18	Magnolianae	木蘭超目	Magnoliales	木蘭目	Annonaceae	番荔枝科	IIBa.23	Annonaceae	番荔枝科	Fissistigma	瓜馥木屬
Angiospermae	D6.18	Magnolianae	木蘭超目	Magnoliales	木蘭目	Annonaceae	番荔枝科	IIBa.23	Annonaceae	番荔枝科	Goniothalamus	哥納香屬
Angiospermae	D6.18	Magnolianae	木蘭超目	Magnoliales	木蘭目	Annonaceae	番荔枝科	IIBa.23	Annonaceae	番荔枝科	Polyalthia	暗羅屬
Angiospermae	D7.23	Magnolianae	木蘭超目	Laurales	樟目	Hernandiaceae	蓮葉桐科	IIBa.28	Hernandiaceae	蓮葉桐科	Hernandia	蓮葉桐屬
Angiospermae	D7.23	Magnolianae	木蘭超目	Laurales	樟目	Hernandiaceae	蓮葉桐科	IIBa.28	Hernandiaceae	蓮葉桐科	Illigera	青藤屬
Angiospermae	D7.25	Magnolianae	木蘭超目	Laurales	樟目	Lauraceae	樟科	IIBa.27	Lauraceae	樟科	Beilschmiedia	瓊楠屬
Angiospermae	D7.25	Magnolianae	木蘭超目	Laurales	樟目	Lauraceae	樟科	IIBa.27	Lauraceae	樟科	Cassytha	無根草屬
Angiospermae	D7.25	Magnolianae	木蘭超目	Laurales	樟目	Lauraceae	樟科	IIBa.27	Lauraceae	樟科	Cinnamomum	樟屬
Angiospermae	D7.25	Magnolianae	木蘭超目	Laurales	樟目	Lauraceae	樟科	IIBa.27	Lauraceae	樟科	Cryptocarya	厚殼桂屬
Angiospermae	D7.25	Magnolianae	木蘭超目	Laurales	樟目	Lauraceae	樟科	IIBa.27	Lauraceae	樟科	Dehaasia	腰果楠屬
Angiospermae	D7.25	Magnolianae	木蘭超目	Laurales	樟目	Lauraceae	樟科	IIBa.27	Lauraceae	樟科	Endiandra	三蕊楠屬
Angiospermae	D7.25	Magnolianae	木蘭超目	Laurales	樟目	Lauraceae	樟科	IIBa.27	Lauraceae	樟科	Lindera	釣樟屬
Angiospermae	D7.25	Magnolianae	木蘭超目	Laurales	樟目	Lauraceae	樟科	IIBa.27	Lauraceae	樟科	Litsea	木薑子屬
Angiospermae	D7.25	Magnolianae	木蘭超目	Laurales	樟目	Lauraceae	樟科	IIBa.27	Lauraceae	樟科	Machilus	楨楠屬
Angiospermae	D7.25	Magnolianae	木蘭超目	Laurales	樟目	Lauraceae	樟科	IIBa.27	Lauraceae	樟科	Neolitsea	新木薑子屬
Angiospermae	D7.25	Magnolianae	木蘭超目	Laurales	樟目	Lauraceae	樟科	IIBa.27	Lauraceae	樟科	Phoebe	雅楠屬
Angiospermae	D7.25	Magnolianae	木蘭超目	Laurales	樟目	Lauraceae	樟科	IIBa.27	Lauraceae	樟科	Sassafras	檫樹屬
Angiospermae	E8.26	Chloranthanae	金粟蘭超目	Chloranthales	金粟蘭目	Chloranthaceae	金粟蘭科	IIBa.41	Chloranthaceae	金粟蘭科	Chloranthus	金粟蘭屬
Angiospermae	E8.26	Chloranthanae	金粟蘭超目	Chloranthales	金粟蘭目	Chloranthaceae	金粟蘭科	IIBa.41	Chloranthaceae	金粟蘭科	Sarcandra	接骨木屬
Angiospermae	F10.28	Lilianae	百合超目	Alismatales	澤瀉目	Araceae	天南星科	IIBb.29	Araceae	天南星科	Alocasia	海芋屬
Angiospermae	F10.28	Lilianae	百合超目	Alismatales	澤瀉目	Araceae	天南星科	IIBb.29	Araceae	天南星科	Amorphophallus	蒟蒻屬
Angiospermae	F10.28	Lilianae	百合超目	Alismatales	澤瀉目	Araceae	天南星科	IIBb.29	Araceae	天南星科	Arisaema	天南星屬
Angiospermae	F10.28	Lilianae	百合超目	Alismatales	澤瀉目	Araceae	天南星科	IIBb.29	Araceae	天南星科	Colocasia	芋屬
Angiospermae	F10.28	Lilianae	百合超目	Alismatales	澤瀉目	Araceae	天南星科	IIBb.29	Araceae	天南星科	Epipremnum	拎樹藤屬
Angiospermae	F10.28	Lilianae	百合超目	Alismatales	澤瀉目	Araceae	天南星科	IIBb.29	Araceae	天南星科	Homalomena	扁葉芋屬
Angiospermae	F10.28	Lilianae	百合超目	Alismatales	澤瀉目	Araceae	天南星科	IIBb.30	Lemnaceae	浮萍科	Landoltia	蘭氏萍屬
Angiospermae	F10.28	Lilianae	百合超目	Alismatales	澤瀉目	Araceae	天南星科	IIBb.30	Lemnaceae	浮萍科	Lemna	青萍屬
Angiospermae	F10.28	Lilianae	百合超目	Alismatales	澤瀉目	Araceae	天南星科	IIBb.29	Araceae	天南星科	Philodendron	喜林芋屬
Angiospermae	F10.28	Lilianae	百合超目	Alismatales	澤瀉目	Araceae	天南星科	IIBb.29	Araceae	天南星科	Pinellia	半夏屬
Angiospermae	F10.28	Lilianae	百合超目	Alismatales	澤瀉目	Araceae	天南星科	IIBb.29	Araceae	天南星科	Pistia	大薸屬	naturalized
Angiospermae	F10.28	Lilianae	百合超目	Alismatales	澤瀉目	Araceae	天南星科	IIBb.29	Araceae	天南星科	Pothoidium	假柚葉藤屬
Angiospermae	F10.28	Lilianae	百合超目	Alismatales	澤瀉目	Araceae	天南星科	IIBb.29	Araceae	天南星科	Pothos	柚葉藤屬
Angiospermae	F10.28	Lilianae	百合超目	Alismatales	澤瀉目	Araceae	天南星科	IIBb.29	Araceae	天南星科	Remusatia	目賊芋屬
Angiospermae	F10.28	Lilianae	百合超目	Alismatales	澤瀉目	Araceae	天南星科	IIBb.29	Araceae	天南星科	Rhaphidophora	利牟芋屬
Angiospermae	F10.28	Lilianae	百合超目	Alismatales	澤瀉目	Araceae	天南星科	IIBb.29	Araceae	天南星科	Schismatoglottis	落檐屬
Angiospermae	F10.28	Lilianae	百合超目	Alismatales	澤瀉目	Araceae	天南星科	IIBb.30	Lemnaceae	浮萍科	Spirodela	浮萍屬
Angiospermae	F10.28	Lilianae	百合超目	Alismatales	澤瀉目	Araceae	天南星科	IIBb.29	Araceae	天南星科	Syngonium	合果芋屬	naturalized
Angiospermae	F10.28	Lilianae	百合超目	Alismatales	澤瀉目	Araceae	天南星科	IIBb.29	Araceae	天南星科	Typhonium	土半夏屬
Angiospermae	F10.28	Lilianae	百合超目	Alismatales	澤瀉目	Araceae	天南星科	IIBb.30	Lemnaceae	浮萍科	Wolffia	無根萍屬
Angiospermae	F10.28	Lilianae	百合超目	Alismatales	澤瀉目	Araceae	天南星科	IIBb.29	Araceae	天南星科	Xanthosoma	千年芋屬	naturalized
Angiospermae	F10.29	Lilianae	百合超目	Alismatales	澤瀉目	Araceae	天南星科	IIBb.29	Araceae	天南星科	Lasia	刺芋屬
Angiospermae	F10.30	Lilianae	百合超目	Alismatales	澤瀉目	Alismataceae	澤瀉科	IIBb.1	Alismataceae	澤瀉科	Alisma	澤瀉屬
Angiospermae	F10.30	Lilianae	百合超目	Alismatales	澤瀉目	Alismataceae	澤瀉科	IIBb.1	Alismataceae	澤瀉科	Caldesia	圓葉澤瀉屬
Angiospermae	F10.30	Lilianae	百合超目	Alismatales	澤瀉目	Alismataceae	澤瀉科				Hydrocleys	水罌粟屬	naturalized
Angiospermae	F10.30	Lilianae	百合超目	Alismatales	澤瀉目	Alismataceae	澤瀉科				Limnocharis	黃花藺屬	naturalized
Angiospermae	F10.30	Lilianae	百合超目	Alismatales	澤瀉目	Alismataceae	澤瀉科	IIBb.1	Alismataceae	澤瀉科	Sagittaria	慈姑屬
Angiospermae	F10.32	Lilianae	百合超目	Alismatales	澤瀉目	Hydrocharitaceae	水鱉科	IIBb.2	Hydrocharitaceae	水鱉科	Blyxa	簀藻屬
Angiospermae	F10.32	Lilianae	百合超目	Alismatales	澤瀉目	Hydrocharitaceae	水鱉科	IIBb.2	Hydrocharitaceae	水鱉科	Egeria	水蘊草屬	naturalized
Angiospermae	F10.32	Lilianae	百合超目	Alismatales	澤瀉目	Hydrocharitaceae	水鱉科	IIBb.2	Hydrocharitaceae	水鱉科	Halophila	鹽藻屬
Angiospermae	F10.32	Lilianae	百合超目	Alismatales	澤瀉目	Hydrocharitaceae	水鱉科	IIBb.2	Hydrocharitaceae	水鱉科	Hydrilla	水王孫屬
Angiospermae	F10.32	Lilianae	百合超目	Alismatales	澤瀉目	Hydrocharitaceae	水鱉科	IIBb.2	Hydrocharitaceae	水鱉科	Hydrocharis	水鼈屬
Angiospermae	F10.32	Lilianae	百合超目	Alismatales	澤瀉目	Hydrocharitaceae	水鱉科	IIBb.2	Hydrocharitaceae	水鱉科	Limnobium	南美海綿屬	naturalized
Angiospermae	F10.32	Lilianae	百合超目	Alismatales	澤瀉目	Hydrocharitaceae	水鱉科	IIBb.8	Najadaceae	茨藻科	Najas	拂尾藻屬
Angiospermae	F10.32	Lilianae	百合超目	Alismatales	澤瀉目	Hydrocharitaceae	水鱉科	IIBb.2	Hydrocharitaceae	水鱉科	Ottelia	水車前屬
Angiospermae	F10.32	Lilianae	百合超目	Alismatales	澤瀉目	Hydrocharitaceae	水鱉科	IIBb.2	Hydrocharitaceae	水鱉科	Thalassia	泰來藻屬
Angiospermae	F10.32	Lilianae	百合超目	Alismatales	澤瀉目	Hydrocharitaceae	水鱉科	IIBb.2	Hydrocharitaceae	水鱉科	Vallisneria	苦草屬
Angiospermae	F10.34	Lilianae	百合超目	Alismatales	澤瀉目	Aponogetonaceae	水蕹科	IIBb.3	Aponogetonaceae	水蕹科	Aponogeton	水蕹屬
Angiospermae	F10.37	Lilianae	百合超目	Alismatales	澤瀉目	Zosteraceae	甘藻科	IIBb.7	Zosteraceae	甘藻科	Zostera	甘藻屬
Angiospermae	F10.38	Lilianae	百合超目	Alismatales	澤瀉目	Potamogetonaceae	眼子菜科	IIBb.4	Potamogetonaceae	眼子菜科	Potamogeton	眼子菜屬
Angiospermae	F10.38	Lilianae	百合超目	Alismatales	澤瀉目	Potamogetonaceae	眼子菜科	IIBb.4	Potamogetonaceae	眼子菜科	Stuckenia	篦齒眼子菜屬
Angiospermae	F10.38	Lilianae	百合超目	Alismatales	澤瀉目	Potamogetonaceae	眼子菜科	IIBb.6	Zannichelliaceae	角果藻科	Zannichellia	角果藻屬
Angiospermae	F10.40	Lilianae	百合超目	Alismatales	澤瀉目	Ruppiaceae	流蘇菜科	IIBb.5	Ruppiaceae	流蘇菜科	Ruppia	流蘇菜屬
Angiospermae	F10.41	Lilianae	百合超目	Alismatales	澤瀉目	Cymodoceaceae	絲粉藻科	IIBb.4	Potamogetonaceae	眼子菜科	Cymodocea	絲粉藻屬
Angiospermae	F10.41	Lilianae	百合超目	Alismatales	澤瀉目	Cymodoceaceae	絲粉藻科	IIBb.6	Zannichelliaceae	角果藻科	Halodule	二葯藻屬
Angiospermae	F10.41	Lilianae	百合超目	Alismatales	澤瀉目	Cymodoceaceae	絲粉藻科	IIBb.4	Potamogetonaceae	眼子菜科	Syringodium	針葉藻屬
Angiospermae	F11.42	Lilianae	百合超目	Petrosaviales	無葉蓮目	Petrosaviaceae	櫻井草科	IIBb.9A	Petrosaviaceae	櫻井草科	Petrosavia	櫻井草屬
Angiospermae	F12.43	Lilianae	百合超目	Dioscoreales	薯蕷目	Nartheciaceae	沼金花科	IIBb.9	Liliaceae	百合科	Aletris	粉條兒屬
Angiospermae	F12.44	Lilianae	百合超目	Dioscoreales	薯蕷目	Burmanniaceae	水玉簪科	IIBb.18	Burmanniaceae	水玉簪科	Burmannia	水玉簪屬
Angiospermae	F12.44	Lilianae	百合超目	Dioscoreales	薯蕷目	Burmanniaceae	水玉簪科	IIBb.18	Burmanniaceae	水玉簪科	Gymnosiphon	小水玉簪屬
Angiospermae	F12.44	Lilianae	百合超目	Dioscoreales	薯蕷目	Burmanniaceae	水玉簪科	IIBb.18	Burmanniaceae	水玉簪科	Thismia	水玉杯屬
Angiospermae	F12.45	Lilianae	百合超目	Dioscoreales	薯蕷目	Dioscoreaceae	薯蕷科	IIBb.14	Dioscoreaceae	薯蕷科	Dioscorea	薯蕷屬
Angiospermae	F12.45	Lilianae	百合超目	Dioscoreales	薯蕷目	Dioscoreaceae	薯蕷科	IIBb.28(A)	Taccaceae	蒟蒻薯科	Tacca	蒟蒻薯屬	naturalized
Angiospermae	F13.46	Lilianae	百合超目	Pandanales	露兜樹目	Triuridaceae	霉草科	IIBb.39	Triuridaceae	霉草科	Sciaphila	霉草屬
Angiospermae	F13.48	Lilianae	百合超目	Pandanales	露兜樹目	Stemonaceae	百部科	IIBb.10	Stemonaceae	百部科	Stemona	百部屬
Angiospermae	F13.49	Lilianae	百合超目	Pandanales	露兜樹目	Cyclanthaceae	巴拿馬草科	IIBb.28	Cyclanthaceae	巴拿馬草科	Carludovica	巴拿馬草屬	cultivated
Angiospermae	F13.50	Lilianae	百合超目	Pandanales	露兜樹目	Pandanaceae	露兜樹科	IIBb.31	Pandanaceae	露兜樹科	Freycinetia	山露兜屬
Angiospermae	F13.50	Lilianae	百合超目	Pandanales	露兜樹目	Pandanaceae	露兜樹科	IIBb.31	Pandanaceae	露兜樹科	Pandanus	露兜樹屬
Angiospermae	F14.53	Lilianae	百合超目	Liliales	百合目	Melanthiaceae	黑葯花科	IIBb.9	Liliaceae	百合科	Helonias	胡麻花屬
Angiospermae	F14.53	Lilianae	百合超目	Liliales	百合目	Melanthiaceae	黑葯花科	IIBb.9	Liliaceae	百合科	Paris	重樓屬
Angiospermae	F14.53	Lilianae	百合超目	Liliales	百合目	Melanthiaceae	黑葯花科	IIBb.9	Liliaceae	百合科	Trillium	延齡草屬
Angiospermae	F14.53	Lilianae	百合超目	Liliales	百合目	Melanthiaceae	黑葯花科	IIBb.9	Liliaceae	百合科	Veratrum	藜蘆屬
Angiospermae	F14.53	Lilianae	百合超目	Liliales	百合目	Melanthiaceae	黑葯花科				Ypsilandra	ㄚ蕊花屬
Angiospermae	F14.55	Lilianae	百合超目	Liliales	百合目	Alstroemeriaceae	百合水仙科				Alstroemeria	百合水仙屬	cultivated
Angiospermae	F14.56	Lilianae	百合超目	Liliales	百合目	Colchicaceae	秋水仙科	IIBb.9	Liliaceae	百合科	Disporum	寶鐸花屬
Angiospermae	F14.59	Lilianae	百合超目	Liliales	百合目	Smilacaceae	菝葜科	IIBb.15	Smilacaceae	菝葜科	Smilax	菝葜屬
Angiospermae	F14.60	Lilianae	百合超目	Liliales	百合目	Liliaceae	百合科	IIBb.9	Liliaceae	百合科	Lilium	百合屬
Angiospermae	F14.60	Lilianae	百合超目	Liliales	百合目	Liliaceae	百合科	IIBb.9	Liliaceae	百合科	Tricyrtis	油點草屬
Angiospermae	F15.61	Lilianae	百合超目	Asparagales	天門冬目	Orchidaceae	蘭科	IIBb.38	Orchidaceae	蘭科	Acampe	脆蘭屬
Angiospermae	F15.61	Lilianae	百合超目	Asparagales	天門冬目	Orchidaceae	蘭科	IIBb.38	Orchidaceae	蘭科	Acanthephippium	罈花蘭屬
Angiospermae	F15.61	Lilianae	百合超目	Asparagales	天門冬目	Orchidaceae	蘭科	IIBb.38	Orchidaceae	蘭科	Agrostophyllum	糠穗蘭屬
Angiospermae	F15.61	Lilianae	百合超目	Asparagales	天門冬目	Orchidaceae	蘭科	IIBb.38	Orchidaceae	蘭科	Amitostigma	雛蘭屬
Angiospermae	F15.61	Lilianae	百合超目	Asparagales	天門冬目	Orchidaceae	蘭科	IIBb.38	Orchidaceae	蘭科	Androcorys	兜蕊蘭屬
Angiospermae	F15.61	Lilianae	百合超目	Asparagales	天門冬目	Orchidaceae	蘭科	IIBb.38	Orchidaceae	蘭科	Ania	安蘭屬
Angiospermae	F15.61	Lilianae	百合超目	Asparagales	天門冬目	Orchidaceae	蘭科	IIBb.38	Orchidaceae	蘭科	Anoectochilus	金線蓮屬
Angiospermae	F15.61	Lilianae	百合超目	Asparagales	天門冬目	Orchidaceae	蘭科	IIBb.38	Orchidaceae	蘭科	Aphyllorchis	無葉蘭屬
Angiospermae	F15.61	Lilianae	百合超目	Asparagales	天門冬目	Orchidaceae	蘭科	IIBb.38	Orchidaceae	蘭科	Appendicula	竹節蘭屬
Angiospermae	F15.61	Lilianae	百合超目	Asparagales	天門冬目	Orchidaceae	蘭科	IIBb.38	Orchidaceae	蘭科	Arachnis	龍爪蘭屬
Angiospermae	F15.61	Lilianae	百合超目	Asparagales	天門冬目	Orchidaceae	蘭科	IIBb.38	Orchidaceae	蘭科	Arundina	竹葉蘭屬
Angiospermae	F15.61	Lilianae	百合超目	Asparagales	天門冬目	Orchidaceae	蘭科	IIBb.38	Orchidaceae	蘭科	Ascocentrum	鹿角蘭屬
Angiospermae	F15.61	Lilianae	百合超目	Asparagales	天門冬目	Orchidaceae	蘭科	IIBb.38	Orchidaceae	蘭科	Bletilla	白及屬
Angiospermae	F15.61	Lilianae	百合超目	Asparagales	天門冬目	Orchidaceae	蘭科	IIBb.38	Orchidaceae	蘭科	Brachycorythis	苞葉蘭屬
Angiospermae	F15.61	Lilianae	百合超目	Asparagales	天門冬目	Orchidaceae	蘭科	IIBb.38	Orchidaceae	蘭科	Bulbophyllum	豆蘭屬
Angiospermae	F15.61	Lilianae	百合超目	Asparagales	天門冬目	Orchidaceae	蘭科	IIBb.38	Orchidaceae	蘭科	Calanthe	根節蘭屬
Angiospermae	F15.61	Lilianae	百合超目	Asparagales	天門冬目	Orchidaceae	蘭科	IIBb.38	Orchidaceae	蘭科	Cephalanthera	金蘭屬
Angiospermae	F15.61	Lilianae	百合超目	Asparagales	天門冬目	Orchidaceae	蘭科	IIBb.38	Orchidaceae	蘭科	Cephalantheropsis	肖頭蕊蘭屬
Angiospermae	F15.61	Lilianae	百合超目	Asparagales	天門冬目	Orchidaceae	蘭科	IIBb.38	Orchidaceae	蘭科	Chamaeanthus	細花蘭屬
Angiospermae	F15.61	Lilianae	百合超目	Asparagales	天門冬目	Orchidaceae	蘭科	IIBb.38	Orchidaceae	蘭科	Cheirostylis	指柱蘭屬
Angiospermae	F15.61	Lilianae	百合超目	Asparagales	天門冬目	Orchidaceae	蘭科	IIBb.38	Orchidaceae	蘭科	Chiloschista	大蜘蛛蘭屬
Angiospermae	F15.61	Lilianae	百合超目	Asparagales	天門冬目	Orchidaceae	蘭科	IIBb.38	Orchidaceae	蘭科	Chrysoglossum	金蟬蘭屬
Angiospermae	F15.61	Lilianae	百合超目	Asparagales	天門冬目	Orchidaceae	蘭科	IIBb.38	Orchidaceae	蘭科	Cleisostoma	隔距蘭屬
Angiospermae	F15.61	Lilianae	百合超目	Asparagales	天門冬目	Orchidaceae	蘭科	IIBb.38	Orchidaceae	蘭科	Coeloglossum	凹舌蘭屬
Angiospermae	F15.61	Lilianae	百合超目	Asparagales	天門冬目	Orchidaceae	蘭科	IIBb.38	Orchidaceae	蘭科	Collabium	吻蘭屬
Angiospermae	F15.61	Lilianae	百合超目	Asparagales	天門冬目	Orchidaceae	蘭科	IIBb.38	Orchidaceae	蘭科	Corybas	鎧蘭屬
Angiospermae	F15.61	Lilianae	百合超目	Asparagales	天門冬目	Orchidaceae	蘭科	IIBb.38	Orchidaceae	蘭科	Corymborkis	管花蘭屬
Angiospermae	F15.61	Lilianae	百合超目	Asparagales	天門冬目	Orchidaceae	蘭科	IIBb.38	Orchidaceae	蘭科	Cremastra	馬鞭蘭屬
Angiospermae	F15.61	Lilianae	百合超目	Asparagales	天門冬目	Orchidaceae	蘭科	IIBb.38	Orchidaceae	蘭科	Cryptostylis	隱柱蘭屬
Angiospermae	F15.61	Lilianae	百合超目	Asparagales	天門冬目	Orchidaceae	蘭科	IIBb.38	Orchidaceae	蘭科	Cymbidium	蕙蘭屬
Angiospermae	F15.61	Lilianae	百合超目	Asparagales	天門冬目	Orchidaceae	蘭科	IIBb.38	Orchidaceae	蘭科	Cypripedium	蘭花雙葉草屬
Angiospermae	F15.61	Lilianae	百合超目	Asparagales	天門冬目	Orchidaceae	蘭科	IIBb.38	Orchidaceae	蘭科	Cyrtosia	肉果蘭屬
Angiospermae	F15.61	Lilianae	百合超目	Asparagales	天門冬目	Orchidaceae	蘭科	IIBb.38	Orchidaceae	蘭科	Dendrobium	石斛屬
Angiospermae	F15.61	Lilianae	百合超目	Asparagales	天門冬目	Orchidaceae	蘭科	IIBb.38	Orchidaceae	蘭科	Dendrochilum	穗花蘭屬
Angiospermae	F15.61	Lilianae	百合超目	Asparagales	天門冬目	Orchidaceae	蘭科	IIBb.38	Orchidaceae	蘭科	Didiciea	雙生蘭屬
Angiospermae	F15.61	Lilianae	百合超目	Asparagales	天門冬目	Orchidaceae	蘭科	IIBb.38	Orchidaceae	蘭科	Didymoplexiella	錨柱蘭屬
Angiospermae	F15.61	Lilianae	百合超目	Asparagales	天門冬目	Orchidaceae	蘭科	IIBb.38	Orchidaceae	蘭科	Didymoplexis	雙唇蘭屬
Angiospermae	F15.61	Lilianae	百合超目	Asparagales	天門冬目	Orchidaceae	蘭科	IIBb.38	Orchidaceae	蘭科	Diploprora	蛇舌蘭屬
Angiospermae	F15.61	Lilianae	百合超目	Asparagales	天門冬目	Orchidaceae	蘭科	IIBb.38	Orchidaceae	蘭科	Disperis	鴛鴦蘭屬
Angiospermae	F15.61	Lilianae	百合超目	Asparagales	天門冬目	Orchidaceae	蘭科	IIBb.38	Orchidaceae	蘭科	Epigeneium	著頦蘭屬
Angiospermae	F15.61	Lilianae	百合超目	Asparagales	天門冬目	Orchidaceae	蘭科	IIBb.38	Orchidaceae	蘭科	Epipactis	鈴蘭屬
Angiospermae	F15.61	Lilianae	百合超目	Asparagales	天門冬目	Orchidaceae	蘭科	IIBb.38	Orchidaceae	蘭科	Epipogium	上鬚蘭屬
Angiospermae	F15.61	Lilianae	百合超目	Asparagales	天門冬目	Orchidaceae	蘭科	IIBb.38	Orchidaceae	蘭科	Eria	絨蘭屬
Angiospermae	F15.61	Lilianae	百合超目	Asparagales	天門冬目	Orchidaceae	蘭科	IIBb.38	Orchidaceae	蘭科	Erythrodes	小唇蘭屬
Angiospermae	F15.61	Lilianae	百合超目	Asparagales	天門冬目	Orchidaceae	蘭科	IIBb.38	Orchidaceae	蘭科	Erythrorchis	倒吊蘭屬
Angiospermae	F15.61	Lilianae	百合超目	Asparagales	天門冬目	Orchidaceae	蘭科	IIBb.38	Orchidaceae	蘭科	Eulophia	芋蘭屬
Angiospermae	F15.61	Lilianae	百合超目	Asparagales	天門冬目	Orchidaceae	蘭科	IIBb.38	Orchidaceae	蘭科	Flickingeria	暫花蘭屬
Angiospermae	F15.61	Lilianae	百合超目	Asparagales	天門冬目	Orchidaceae	蘭科	IIBb.38	Orchidaceae	蘭科	Galeola	山珊瑚屬
Angiospermae	F15.61	Lilianae	百合超目	Asparagales	天門冬目	Orchidaceae	蘭科	IIBb.38	Orchidaceae	蘭科	Gastrochilus	松蘭屬
Angiospermae	F15.61	Lilianae	百合超目	Asparagales	天門冬目	Orchidaceae	蘭科	IIBb.38	Orchidaceae	蘭科	Gastrodia	赤箭屬
Angiospermae	F15.61	Lilianae	百合超目	Asparagales	天門冬目	Orchidaceae	蘭科	IIBb.38	Orchidaceae	蘭科	Geodorum	地寶蘭屬
Angiospermae	F15.61	Lilianae	百合超目	Asparagales	天門冬目	Orchidaceae	蘭科	IIBb.38	Orchidaceae	蘭科	Goodyera	斑葉蘭屬
Angiospermae	F15.61	Lilianae	百合超目	Asparagales	天門冬目	Orchidaceae	蘭科	IIBb.38	Orchidaceae	蘭科	Habenaria	玉鳳蘭屬
Angiospermae	F15.61	Lilianae	百合超目	Asparagales	天門冬目	Orchidaceae	蘭科	IIBb.38	Orchidaceae	蘭科	Haraella	香蘭屬
Angiospermae	F15.61	Lilianae	百合超目	Asparagales	天門冬目	Orchidaceae	蘭科	IIBb.38	Orchidaceae	蘭科	Hayata	早田蘭屬
Angiospermae	F15.61	Lilianae	百合超目	Asparagales	天門冬目	Orchidaceae	蘭科	IIBb.38	Orchidaceae	蘭科	Hemipilia	玉山一葉蘭屬
Angiospermae	F15.61	Lilianae	百合超目	Asparagales	天門冬目	Orchidaceae	蘭科	IIBb.38	Orchidaceae	蘭科	Herminium	腳根蘭屬
Angiospermae	F15.61	Lilianae	百合超目	Asparagales	天門冬目	Orchidaceae	蘭科	IIBb.38	Orchidaceae	蘭科	Hetaeria	角唇蘭屬
Angiospermae	F15.61	Lilianae	百合超目	Asparagales	天門冬目	Orchidaceae	蘭科	IIBb.38	Orchidaceae	蘭科	Holcoglossum	撬唇蘭屬
Angiospermae	F15.61	Lilianae	百合超目	Asparagales	天門冬目	Orchidaceae	蘭科	IIBb.38	Orchidaceae	蘭科	Hylophila	光唇蘭屬
Angiospermae	F15.61	Lilianae	百合超目	Asparagales	天門冬目	Orchidaceae	蘭科	IIBb.38	Orchidaceae	蘭科	Lecanorchis	皿柱蘭屬
Angiospermae	F15.61	Lilianae	百合超目	Asparagales	天門冬目	Orchidaceae	蘭科	IIBb.38	Orchidaceae	蘭科	Liparis	羊耳蘭屬
Angiospermae	F15.61	Lilianae	百合超目	Asparagales	天門冬目	Orchidaceae	蘭科	IIBb.38	Orchidaceae	蘭科	Listera	雙葉蘭屬
Angiospermae	F15.61	Lilianae	百合超目	Asparagales	天門冬目	Orchidaceae	蘭科	IIBb.38	Orchidaceae	蘭科	Luisia	釵子股屬
Angiospermae	F15.61	Lilianae	百合超目	Asparagales	天門冬目	Orchidaceae	蘭科	IIBb.38	Orchidaceae	蘭科	Malaxis	小柱蘭屬
Angiospermae	F15.61	Lilianae	百合超目	Asparagales	天門冬目	Orchidaceae	蘭科	IIBb.38	Orchidaceae	蘭科	Microtatorchis	假蜘蛛蘭屬
Angiospermae	F15.61	Lilianae	百合超目	Asparagales	天門冬目	Orchidaceae	蘭科	IIBb.38	Orchidaceae	蘭科	Microtis	韭葉蘭屬
Angiospermae	F15.61	Lilianae	百合超目	Asparagales	天門冬目	Orchidaceae	蘭科	IIBb.38	Orchidaceae	蘭科	Mischobulbum	葵蘭屬
Angiospermae	F15.61	Lilianae	百合超目	Asparagales	天門冬目	Orchidaceae	蘭科	IIBb.38	Orchidaceae	蘭科	Myrmechis	全唇蘭屬
Angiospermae	F15.61	Lilianae	百合超目	Asparagales	天門冬目	Orchidaceae	蘭科	IIBb.38	Orchidaceae	蘭科	Neofinetia	風蘭屬
Angiospermae	F15.61	Lilianae	百合超目	Asparagales	天門冬目	Orchidaceae	蘭科	IIBb.38	Orchidaceae	蘭科	Neottia	鳥巢蘭屬
Angiospermae	F15.61	Lilianae	百合超目	Asparagales	天門冬目	Orchidaceae	蘭科	IIBb.38	Orchidaceae	蘭科	Neottia	鳥巢蘭屬
Angiospermae	F15.61	Lilianae	百合超目	Asparagales	天門冬目	Orchidaceae	蘭科	IIBb.38	Orchidaceae	蘭科	Nervilia	脈葉蘭屬
Angiospermae	F15.61	Lilianae	百合超目	Asparagales	天門冬目	Orchidaceae	蘭科	IIBb.38	Orchidaceae	蘭科	Oberonia	莪白蘭屬
Angiospermae	F15.61	Lilianae	百合超目	Asparagales	天門冬目	Orchidaceae	蘭科	IIBb.38	Orchidaceae	蘭科	Odontochilus	齒唇蘭屬
Angiospermae	F15.61	Lilianae	百合超目	Asparagales	天門冬目	Orchidaceae	蘭科	IIBb.38	Orchidaceae	蘭科	Oreorchis	山蘭屬
Angiospermae	F15.61	Lilianae	百合超目	Asparagales	天門冬目	Orchidaceae	蘭科	IIBb.38	Orchidaceae	蘭科	Pachystoma	粉口蘭屬
Angiospermae	F15.61	Lilianae	百合超目	Asparagales	天門冬目	Orchidaceae	蘭科	IIBb.38	Orchidaceae	蘭科	Papilionanthe	鳳蝶蘭屬
Angiospermae	F15.61	Lilianae	百合超目	Asparagales	天門冬目	Orchidaceae	蘭科	IIBb.38	Orchidaceae	蘭科	Peristylus	闊蕊蘭屬
Angiospermae	F15.61	Lilianae	百合超目	Asparagales	天門冬目	Orchidaceae	蘭科	IIBb.38	Orchidaceae	蘭科	Phaius	鶴頂蘭屬
Angiospermae	F15.61	Lilianae	百合超目	Asparagales	天門冬目	Orchidaceae	蘭科	IIBb.38	Orchidaceae	蘭科	Phalaenopsis	蝴蝶蘭屬
Angiospermae	F15.61	Lilianae	百合超目	Asparagales	天門冬目	Orchidaceae	蘭科	IIBb.38	Orchidaceae	蘭科	Pholidota	石山桃屬
Angiospermae	F15.61	Lilianae	百合超目	Asparagales	天門冬目	Orchidaceae	蘭科	IIBb.38	Orchidaceae	蘭科	Phreatia	芙樂蘭屬
Angiospermae	F15.61	Lilianae	百合超目	Asparagales	天門冬目	Orchidaceae	蘭科	IIBb.38	Orchidaceae	蘭科	Platanthera	粉蝶蘭屬
Angiospermae	F15.61	Lilianae	百合超目	Asparagales	天門冬目	Orchidaceae	蘭科	IIBb.38	Orchidaceae	蘭科	Pleione	一葉蘭屬
Angiospermae	F15.61	Lilianae	百合超目	Asparagales	天門冬目	Orchidaceae	蘭科	IIBb.38	Orchidaceae	蘭科	Pogonia	鬚唇蘭屬
Angiospermae	F15.61	Lilianae	百合超目	Asparagales	天門冬目	Orchidaceae	蘭科	IIBb.38	Orchidaceae	蘭科	Ponerorchis	小蝶蘭屬
Angiospermae	F15.61	Lilianae	百合超目	Asparagales	天門冬目	Orchidaceae	蘭科	IIBb.38	Orchidaceae	蘭科	Rhomboda	白點伴蘭屬
Angiospermae	F15.61	Lilianae	百合超目	Asparagales	天門冬目	Orchidaceae	蘭科	IIBb.38	Orchidaceae	蘭科	Saccolabiopsis	假囊唇蘭屬
Angiospermae	F15.61	Lilianae	百合超目	Asparagales	天門冬目	Orchidaceae	蘭科	IIBb.38	Orchidaceae	蘭科	Sarcophyton	肉蘭屬
Angiospermae	F15.61	Lilianae	百合超目	Asparagales	天門冬目	Orchidaceae	蘭科	IIBb.38	Orchidaceae	蘭科	Schoenorchis	羞花蘭屬
Angiospermae	F15.61	Lilianae	百合超目	Asparagales	天門冬目	Orchidaceae	蘭科	IIBb.38	Orchidaceae	蘭科	Spathoglottis	苞舌蘭屬
Angiospermae	F15.61	Lilianae	百合超目	Asparagales	天門冬目	Orchidaceae	蘭科	IIBb.38	Orchidaceae	蘭科	Spiranthes	綬草屬
Angiospermae	F15.61	Lilianae	百合超目	Asparagales	天門冬目	Orchidaceae	蘭科	IIBb.38	Orchidaceae	蘭科	Staurochilus	掌唇蘭屬
Angiospermae	F15.61	Lilianae	百合超目	Asparagales	天門冬目	Orchidaceae	蘭科	IIBb.38	Orchidaceae	蘭科	Stereosandra	堅葯蘭屬
Angiospermae	F15.61	Lilianae	百合超目	Asparagales	天門冬目	Orchidaceae	蘭科	IIBb.38	Orchidaceae	蘭科	Sunipia	寶石蘭屬
Angiospermae	F15.61	Lilianae	百合超目	Asparagales	天門冬目	Orchidaceae	蘭科	IIBb.38	Orchidaceae	蘭科	Taeniophyllum	小蜘蛛蘭屬
Angiospermae	F15.61	Lilianae	百合超目	Asparagales	天門冬目	Orchidaceae	蘭科	IIBb.38	Orchidaceae	蘭科	Tainia	小杜鵑蘭屬
Angiospermae	F15.61	Lilianae	百合超目	Asparagales	天門冬目	Orchidaceae	蘭科	IIBb.38	Orchidaceae	蘭科	Thelasis	八粉蘭屬
Angiospermae	F15.61	Lilianae	百合超目	Asparagales	天門冬目	Orchidaceae	蘭科	IIBb.38	Orchidaceae	蘭科	Thrixspermum	風鈴蘭屬
Angiospermae	F15.61	Lilianae	百合超目	Asparagales	天門冬目	Orchidaceae	蘭科	IIBb.38	Orchidaceae	蘭科	Tipularia	飛鶴蘭屬
Angiospermae	F15.61	Lilianae	百合超目	Asparagales	天門冬目	Orchidaceae	蘭科	IIBb.38	Orchidaceae	蘭科	Trichoglottis	鳳尾蘭屬
Angiospermae	F15.61	Lilianae	百合超目	Asparagales	天門冬目	Orchidaceae	蘭科	IIBb.38	Orchidaceae	蘭科	Tropidia	摺唇蘭屬
Angiospermae	F15.61	Lilianae	百合超目	Asparagales	天門冬目	Orchidaceae	蘭科	IIBb.38	Orchidaceae	蘭科	Tuberolabium	紅頭蘭屬
Angiospermae	F15.61	Lilianae	百合超目	Asparagales	天門冬目	Orchidaceae	蘭科	IIBb.38	Orchidaceae	蘭科	Tulotis	蜻蜓蘭屬
Angiospermae	F15.61	Lilianae	百合超目	Asparagales	天門冬目	Orchidaceae	蘭科	IIBb.38	Orchidaceae	蘭科	Vanda	萬代蘭屬
Angiospermae	F15.61	Lilianae	百合超目	Asparagales	天門冬目	Orchidaceae	蘭科	IIBb.38	Orchidaceae	蘭科	Vanilla	梵尼蘭屬
Angiospermae	F15.61	Lilianae	百合超目	Asparagales	天門冬目	Orchidaceae	蘭科	IIBb.38	Orchidaceae	蘭科	Vexillabium	旗唇蘭屬
Angiospermae	F15.61	Lilianae	百合超目	Asparagales	天門冬目	Orchidaceae	蘭科	IIBb.38	Orchidaceae	蘭科	Vrydagzynea	二尾蘭屬
Angiospermae	F15.61	Lilianae	百合超目	Asparagales	天門冬目	Orchidaceae	蘭科	IIBb.38	Orchidaceae	蘭科	Yoania	長花柄蘭屬
Angiospermae	F15.61	Lilianae	百合超目	Asparagales	天門冬目	Orchidaceae	蘭科	IIBb.38	Orchidaceae	蘭科	Zeuxine	線柱蘭屬
Angiospermae	F15.66	Lilianae	百合超目	Asparagales	天門冬目	Hypoxidaceae	仙茅科	IIBb.13	Hypoxidaceae	仙茅科	Curculigo	仙茅屬
Angiospermae	F15.66	Lilianae	百合超目	Asparagales	天門冬目	Hypoxidaceae	仙茅科	IIBb.13	Hypoxidaceae	仙茅科	Hypoxis	小仙茅屬
Angiospermae	F15.70	Lilianae	百合超目	Asparagales	天門冬目	Iridaceae	鳶尾科	IIBb.17	Iridaceae	鳶尾科	Belamcanda	射干屬
Angiospermae	F15.70	Lilianae	百合超目	Asparagales	天門冬目	Iridaceae	鳶尾科	IIBb.17	Iridaceae	鳶尾科	Crocosmia	雄黃蘭屬	naturalized
Angiospermae	F15.70	Lilianae	百合超目	Asparagales	天門冬目	Iridaceae	鳶尾科	IIBb.17	Iridaceae	鳶尾科	Gladiolus	唐菖蒲屬	naturalized
Angiospermae	F15.70	Lilianae	百合超目	Asparagales	天門冬目	Iridaceae	鳶尾科	IIBb.17	Iridaceae	鳶尾科	Iris	鳶尾屬
Angiospermae	F15.70	Lilianae	百合超目	Asparagales	天門冬目	Iridaceae	鳶尾科	IIBb.17	Iridaceae	鳶尾科	Sisyrinchium	庭菖蒲屬	naturalized
Angiospermae	F15.72	Lilianae	百合超目	Asparagales	天門冬目	Asphodelaceae	阿福花科	IIBb.9	Liliaceae	百合科	Dianella	桔梗蘭屬
Angiospermae	F15.72	Lilianae	百合超目	Asparagales	天門冬目	Asphodelaceae	阿福花科	IIBb.9	Liliaceae	百合科	Hemerocallis	萱草屬
Angiospermae	F15.73	Lilianae	百合超目	Asparagales	天門冬目	Amaryllidaceae	石蒜科	IIBb.9	Liliaceae	百合科	Allium	蔥屬
Angiospermae	F15.73	Lilianae	百合超目	Asparagales	天門冬目	Amaryllidaceae	石蒜科	IIBb.12	Amaryllidaceae	石蒜科	Crinum	文珠蘭屬
Angiospermae	F15.73	Lilianae	百合超目	Asparagales	天門冬目	Amaryllidaceae	石蒜科	IIBb.12	Amaryllidaceae	石蒜科	Lycoris	石蒜屬
Angiospermae	F15.74	Lilianae	百合超目	Asparagales	天門冬目	Asparagaceae	天門冬科	IIBb.11	Agavaceae	龍舌蘭科	Agave	龍舌蘭屬	naturalized
Angiospermae	F15.74	Lilianae	百合超目	Asparagales	天門冬目	Asparagaceae	天門冬科	IIBb.9	Liliaceae	百合科	Asparagus	天門冬屬
Angiospermae	F15.74	Lilianae	百合超目	Asparagales	天門冬目	Asparagaceae	天門冬科	IIBb.9	Liliaceae	百合科	Aspidistra	蜘蛛抱蛋屬
Angiospermae	F15.74	Lilianae	百合超目	Asparagales	天門冬目	Asparagaceae	天門冬科	IIBb.9	Liliaceae	百合科	Barnardia	綿棗兒屬
Angiospermae	F15.74	Lilianae	百合超目	Asparagales	天門冬目	Asparagaceae	天門冬科	IIBb.11	Agavaceae	龍舌蘭科	Cordyline	朱蕉屬	cultivated
Angiospermae	F15.74	Lilianae	百合超目	Asparagales	天門冬目	Asparagaceae	天門冬科	IIBb.9	Liliaceae	百合科	Disporopsis	假寶鐸花屬
Angiospermae	F15.74	Lilianae	百合超目	Asparagales	天門冬目	Asparagaceae	天門冬科	IIBb.11	Agavaceae	龍舌蘭科	Dracaena	龍血樹屬
Angiospermae	F15.74	Lilianae	百合超目	Asparagales	天門冬目	Asparagaceae	天門冬科				Furcraea	萬年麻屬	cultivated
Angiospermae	F15.74	Lilianae	百合超目	Asparagales	天門冬目	Asparagaceae	天門冬科	IIBb.9	Liliaceae	百合科	Heteropolygonatum	異黃精屬
Angiospermae	F15.74	Lilianae	百合超目	Asparagales	天門冬目	Asparagaceae	天門冬科	IIBb.9	Liliaceae	百合科	Liriope	麥門冬屬
Angiospermae	F15.74	Lilianae	百合超目	Asparagales	天門冬目	Asparagaceae	天門冬科	IIBb.9	Liliaceae	百合科	Maianthemum	鹿藥屬
Angiospermae	F15.74	Lilianae	百合超目	Asparagales	天門冬目	Asparagaceae	天門冬科	IIBb.9	Liliaceae	百合科	Ophiopogon	沿階草屬
Angiospermae	F15.74	Lilianae	百合超目	Asparagales	天門冬目	Asparagaceae	天門冬科	IIBb.9	Liliaceae	百合科	Peliosanthes	球子草屬
Angiospermae	F15.74	Lilianae	百合超目	Asparagales	天門冬目	Asparagaceae	天門冬科	IIBb.9	Liliaceae	百合科	Polygonatum	黃精屬
Angiospermae	F15.74	Lilianae	百合超目	Asparagales	天門冬目	Asparagaceae	天門冬科	IIBb.9	Liliaceae	百合科	Rohdea	萬年青屬
Angiospermae	F15.74	Lilianae	百合超目	Asparagales	天門冬目	Asparagaceae	天門冬科	IIBb.9	Liliaceae	百合科	Thysanotus	異蕊草屬
Angiospermae	F15.74	Lilianae	百合超目	Asparagales	天門冬目	Asparagaceae	天門冬科	IIBb.11	Agavaceae	龍舌蘭科	Yucca	金棒蘭屬	cultivated
Angiospermae	F16.76	Lilianae	百合超目	Arecales	棕櫚目	Arecaceae	棕櫚科	IIBb.27	Palmae	棕櫚科	Areca	檳榔屬	naturalized
Angiospermae	F16.76	Lilianae	百合超目	Arecales	棕櫚目	Arecaceae	棕櫚科	IIBb.27	Palmae	棕櫚科	Arenga	山棕屬
Angiospermae	F16.76	Lilianae	百合超目	Arecales	棕櫚目	Arecaceae	棕櫚科	IIBb.27	Palmae	棕櫚科	Calamus	省藤屬
Angiospermae	F16.76	Lilianae	百合超目	Arecales	棕櫚目	Arecaceae	棕櫚科	IIBb.27	Palmae	棕櫚科	Livistona	蒲葵屬
Angiospermae	F16.76	Lilianae	百合超目	Arecales	棕櫚目	Arecaceae	棕櫚科	IIBb.27	Palmae	棕櫚科	Phoenix	海棗屬
Angiospermae	F16.76	Lilianae	百合超目	Arecales	棕櫚目	Arecaceae	棕櫚科	IIBb.27	Palmae	棕櫚科	Pinanga	山檳榔屬
Angiospermae	F17.78	Lilianae	百合超目	Commelinales	鴨跖草目	Commelinaceae	鴨跖草科	IIBb.21	Commelinaceae	鴨跖草科	Amischotolype	穿鞘花屬
Angiospermae	F17.78	Lilianae	百合超目	Commelinales	鴨跖草目	Commelinaceae	鴨跖草科	IIBb.21	Commelinaceae	鴨跖草科	Belosynapsis	假紫萬年青屬
Angiospermae	F17.78	Lilianae	百合超目	Commelinales	鴨跖草目	Commelinaceae	鴨跖草科	IIBb.21	Commelinaceae	鴨跖草科	Callisia	大葉錦竹草屬	naturalized
Angiospermae	F17.78	Lilianae	百合超目	Commelinales	鴨跖草目	Commelinaceae	鴨跖草科	IIBb.21	Commelinaceae	鴨跖草科	Commelina	鴨跖草屬
Angiospermae	F17.78	Lilianae	百合超目	Commelinales	鴨跖草目	Commelinaceae	鴨跖草科	IIBb.21	Commelinaceae	鴨跖草科	Cyanotis	鴨舌疝屬
Angiospermae	F17.78	Lilianae	百合超目	Commelinales	鴨跖草目	Commelinaceae	鴨跖草科	IIBb.21	Commelinaceae	鴨跖草科	Floscopa	蔓襄荷屬
Angiospermae	F17.78	Lilianae	百合超目	Commelinales	鴨跖草目	Commelinaceae	鴨跖草科	IIBb.21	Commelinaceae	鴨跖草科	Gibasis	細梗鴨跖草屬	naturalized
Angiospermae	F17.78	Lilianae	百合超目	Commelinales	鴨跖草目	Commelinaceae	鴨跖草科	IIBb.21	Commelinaceae	鴨跖草科	Murdannia	水竹葉屬
Angiospermae	F17.78	Lilianae	百合超目	Commelinales	鴨跖草目	Commelinaceae	鴨跖草科	IIBb.21	Commelinaceae	鴨跖草科	Pollia	杜若屬
Angiospermae	F17.78	Lilianae	百合超目	Commelinales	鴨跖草目	Commelinaceae	鴨跖草科	IIBb.21	Commelinaceae	鴨跖草科	Rhopalephora	毛果竹葉菜屬
Angiospermae	F17.78	Lilianae	百合超目	Commelinales	鴨跖草目	Commelinaceae	鴨跖草科	IIBb.21	Commelinaceae	鴨跖草科	Setcreasea	紫錦草屬	naturalized
Angiospermae	F17.78	Lilianae	百合超目	Commelinales	鴨跖草目	Commelinaceae	鴨跖草科	IIBb.21	Commelinaceae	鴨跖草科	Tradescantia	巴西水竹草屬	naturalized
Angiospermae	F17.78	Lilianae	百合超目	Commelinales	鴨跖草目	Commelinaceae	鴨跖草科	IIBb.21	Commelinaceae	鴨跖草科	Zebrina	吊竹草屬	naturalized
Angiospermae	F17.79	Lilianae	百合超目	Commelinales	鴨跖草目	Philydraceae	田蔥科	IIBb.19	Philydraceae	田蔥科	Philydrum	田蔥屬
Angiospermae	F17.80	Lilianae	百合超目	Commelinales	鴨跖草目	Pontederiaceae	雨久花科	IIBb.16	Pontederiaceae	雨久花科	Eichhornia	鳳眼蓮屬	naturalized
Angiospermae	F17.80	Lilianae	百合超目	Commelinales	鴨跖草目	Pontederiaceae	雨久花科	IIBb.16	Pontederiaceae	雨久花科	Monochoria	鴨舌草屬	naturalized
Angiospermae	F18.82	Lilianae	百合超目	Zingiberales	薑目	Strelitziaceae	旅人蕉科				Ravenala	旅人蕉屬	cultivated
Angiospermae	F18.82	Lilianae	百合超目	Zingiberales	薑目	Strelitziaceae	旅人蕉科				Strelitzia	鶴望蘭屬	cultivated
Angiospermae	F18.84	Lilianae	百合超目	Zingiberales	薑目	Heliconiaceae	蠍尾蕉科				Heliconia	赫蕉屬
Angiospermae	F18.85	Lilianae	百合超目	Zingiberales	薑目	Musaceae	芭蕉科	IIBb.34	Musaceae	芭蕉科	Ensete	拔蕉屬
Angiospermae	F18.85	Lilianae	百合超目	Zingiberales	薑目	Musaceae	芭蕉科	IIBb.34	Musaceae	芭蕉科	Musa	芭蕉屬
Angiospermae	F18.86	Lilianae	百合超目	Zingiberales	薑目	Cannaceae	美人蕉科	IIBb.36	Cannaceae	美人蕉科	Canna	美人蕉屬	naturalized
Angiospermae	F18.87	Lilianae	百合超目	Zingiberales	薑目	Marantaceae	竹芋科	IIBb.37	Marantaceae	竹芋科	Donax	竹葉蕉屬
Angiospermae	F18.88	Lilianae	百合超目	Zingiberales	薑目	Costaceae	閉鞘薑科	IIBb.35	Zingiberaceae	薑科	Costus	閉鞘薑屬
Angiospermae	F18.89	Lilianae	百合超目	Zingiberales	薑目	Zingiberaceae	薑科	IIBb.35	Zingiberaceae	薑科	Alpinia	月桃屬
Angiospermae	F18.89	Lilianae	百合超目	Zingiberales	薑目	Zingiberaceae	薑科	IIBb.35	Zingiberaceae	薑科	Curcuma	薑黃屬	cultivated
Angiospermae	F18.89	Lilianae	百合超目	Zingiberales	薑目	Zingiberaceae	薑科	IIBb.35	Zingiberaceae	薑科	Hedychium	蝴蝶薑屬	naturalized
Angiospermae	F18.89	Lilianae	百合超目	Zingiberales	薑目	Zingiberaceae	薑科	IIBb.35	Zingiberaceae	薑科	Vanoverberghia	法氏薑屬
Angiospermae	F18.89	Lilianae	百合超目	Zingiberales	薑目	Zingiberaceae	薑科	IIBb.35	Zingiberaceae	薑科	Zingiber	薑屬
Angiospermae	F19.100	Lilianae	百合超目	Poales	禾本目	Flagellariaceae	鞭藤科	IIBb.24	Flagellariaceae	鞭藤科	Flagellaria	鞭藤屬
Angiospermae	F19.103	Lilianae	百合超目	Poales	禾本目	Poaceae	禾本科	IIBb.26	Gramineae	禾本科	Agropyron	鵝觀草屬
Angiospermae	F19.103	Lilianae	百合超目	Poales	禾本目	Poaceae	禾本科	IIBb.26	Gramineae	禾本科	Agrostis	翦股穎屬
Angiospermae	F19.103	Lilianae	百合超目	Poales	禾本目	Poaceae	禾本科	IIBb.26	Gramineae	禾本科	Alloteropsis	毛穎草屬
Angiospermae	F19.103	Lilianae	百合超目	Poales	禾本目	Poaceae	禾本科	IIBb.26	Gramineae	禾本科	Alopecurus	看麥娘屬
Angiospermae	F19.103	Lilianae	百合超目	Poales	禾本目	Poaceae	禾本科	IIBb.26	Gramineae	禾本科	Aniselytron	溝稃草屬
Angiospermae	F19.103	Lilianae	百合超目	Poales	禾本目	Poaceae	禾本科	IIBb.26	Gramineae	禾本科	Anthoxanthum	黃花茅屬
Angiospermae	F19.103	Lilianae	百合超目	Poales	禾本目	Poaceae	禾本科	IIBb.26	Gramineae	禾本科	Apluda	水蔗草屬
Angiospermae	F19.103	Lilianae	百合超目	Poales	禾本目	Poaceae	禾本科	IIBb.26	Gramineae	禾本科	Aristida	三芒草屬
Angiospermae	F19.103	Lilianae	百合超目	Poales	禾本目	Poaceae	禾本科	IIBb.26	Gramineae	禾本科	Arrhenatherum	燕麥草屬	naturalized
Angiospermae	F19.103	Lilianae	百合超目	Poales	禾本目	Poaceae	禾本科	IIBb.26	Gramineae	禾本科	Arthraxon	藎草屬
Angiospermae	F19.103	Lilianae	百合超目	Poales	禾本目	Poaceae	禾本科	IIBb.26	Gramineae	禾本科	Arthrostylidium	內門竹屬
Angiospermae	F19.103	Lilianae	百合超目	Poales	禾本目	Poaceae	禾本科	IIBb.26	Gramineae	禾本科	Arundinella	野古草屬
Angiospermae	F19.103	Lilianae	百合超目	Poales	禾本目	Poaceae	禾本科	IIBb.26	Gramineae	禾本科	Arundo	蘆竹屬
Angiospermae	F19.103	Lilianae	百合超目	Poales	禾本目	Poaceae	禾本科	IIBb.26	Gramineae	禾本科	Avena	燕麥屬	naturalized
Angiospermae	F19.103	Lilianae	百合超目	Poales	禾本目	Poaceae	禾本科	IIBb.26	Gramineae	禾本科	Axonopus	地毯草屬	naturalized
Angiospermae	F19.103	Lilianae	百合超目	Poales	禾本目	Poaceae	禾本科	IIBb.26	Gramineae	禾本科	Bambusa	蓬萊竹屬
Angiospermae	F19.103	Lilianae	百合超目	Poales	禾本目	Poaceae	禾本科	IIBb.26	Gramineae	禾本科	Bothriochloa	孔穎草屬
Angiospermae	F19.103	Lilianae	百合超目	Poales	禾本目	Poaceae	禾本科	IIBb.26	Gramineae	禾本科	Brachiaria	臂形草屬
Angiospermae	F19.103	Lilianae	百合超目	Poales	禾本目	Poaceae	禾本科	IIBb.26	Gramineae	禾本科	Brachypodium	短柄草屬
Angiospermae	F19.103	Lilianae	百合超目	Poales	禾本目	Poaceae	禾本科	IIBb.26	Gramineae	禾本科	Briza	凌風草屬	naturalized
Angiospermae	F19.103	Lilianae	百合超目	Poales	禾本目	Poaceae	禾本科	IIBb.26	Gramineae	禾本科	Bromus	雀麥屬
Angiospermae	F19.103	Lilianae	百合超目	Poales	禾本目	Poaceae	禾本科	IIBb.26	Gramineae	禾本科	Calamagrostis	拂子茅屬
Angiospermae	F19.103	Lilianae	百合超目	Poales	禾本目	Poaceae	禾本科	IIBb.26	Gramineae	禾本科	Capillipedium	細柄草屬
Angiospermae	F19.103	Lilianae	百合超目	Poales	禾本目	Poaceae	禾本科	IIBb.26	Gramineae	禾本科	Cenchrus	蒺藜草屬	naturalized
Angiospermae	F19.103	Lilianae	百合超目	Poales	禾本目	Poaceae	禾本科	IIBb.26	Gramineae	禾本科	Centotheca	假淡竹葉屬
Angiospermae	F19.103	Lilianae	百合超目	Poales	禾本目	Poaceae	禾本科	IIBb.26	Gramineae	禾本科	Chikusichloa	山澗草屬
Angiospermae	F19.103	Lilianae	百合超目	Poales	禾本目	Poaceae	禾本科	IIBb.26	Gramineae	禾本科	Chimonobambusa	寒竹屬
Angiospermae	F19.103	Lilianae	百合超目	Poales	禾本目	Poaceae	禾本科	IIBb.26	Gramineae	禾本科	Chloris	虎尾草屬
Angiospermae	F19.103	Lilianae	百合超目	Poales	禾本目	Poaceae	禾本科	IIBb.26	Gramineae	禾本科	Chrysopogon	金鬚茅屬
Angiospermae	F19.103	Lilianae	百合超目	Poales	禾本目	Poaceae	禾本科	IIBb.26	Gramineae	禾本科	Coix	薏苡屬
Angiospermae	F19.103	Lilianae	百合超目	Poales	禾本目	Poaceae	禾本科	IIBb.26	Gramineae	禾本科	Cymbopogon	香茅屬
Angiospermae	F19.103	Lilianae	百合超目	Poales	禾本目	Poaceae	禾本科	IIBb.26	Gramineae	禾本科	Cynodon	狗牙根屬
Angiospermae	F19.103	Lilianae	百合超目	Poales	禾本目	Poaceae	禾本科	IIBb.26	Gramineae	禾本科	Cyrtococcum	弓果黍屬
Angiospermae	F19.103	Lilianae	百合超目	Poales	禾本目	Poaceae	禾本科	IIBb.26	Gramineae	禾本科	Dactylis	鴨茅屬	naturalized
Angiospermae	F19.103	Lilianae	百合超目	Poales	禾本目	Poaceae	禾本科	IIBb.26	Gramineae	禾本科	Dactyloctenium	龍爪茅屬
Angiospermae	F19.103	Lilianae	百合超目	Poales	禾本目	Poaceae	禾本科	IIBb.26	Gramineae	禾本科	Dendrocalamus	麻竹屬
Angiospermae	F19.103	Lilianae	百合超目	Poales	禾本目	Poaceae	禾本科	IIBb.26	Gramineae	禾本科	Deschampsia	髮草屬
Angiospermae	F19.103	Lilianae	百合超目	Poales	禾本目	Poaceae	禾本科	IIBb.26	Gramineae	禾本科	Deyeuxia	野青茅屬
Angiospermae	F19.103	Lilianae	百合超目	Poales	禾本目	Poaceae	禾本科	IIBb.26	Gramineae	禾本科	Dichanthium	雙花草屬	naturalized
Angiospermae	F19.103	Lilianae	百合超目	Poales	禾本目	Poaceae	禾本科	IIBb.26	Gramineae	禾本科	Digitaria	馬唐屬
Angiospermae	F19.103	Lilianae	百合超目	Poales	禾本目	Poaceae	禾本科	IIBb.26	Gramineae	禾本科	Dimeria	觿茅屬
Angiospermae	F19.103	Lilianae	百合超目	Poales	禾本目	Poaceae	禾本科	IIBb.26	Gramineae	禾本科	Eccoilopus	油芒屬
Angiospermae	F19.103	Lilianae	百合超目	Poales	禾本目	Poaceae	禾本科	IIBb.26	Gramineae	禾本科	Echinochloa	稗屬
Angiospermae	F19.103	Lilianae	百合超目	Poales	禾本目	Poaceae	禾本科	IIBb.26	Gramineae	禾本科	Eleusine	穇屬
Angiospermae	F19.103	Lilianae	百合超目	Poales	禾本目	Poaceae	禾本科	IIBb.26	Gramineae	禾本科	Elymus	批鹼草屬
Angiospermae	F19.103	Lilianae	百合超目	Poales	禾本目	Poaceae	禾本科	IIBb.26	Gramineae	禾本科	Enteropogon	腸鬚草屬
Angiospermae	F19.103	Lilianae	百合超目	Poales	禾本目	Poaceae	禾本科	IIBb.26	Gramineae	禾本科	Eragrostis	畫眉草屬
Angiospermae	F19.103	Lilianae	百合超目	Poales	禾本目	Poaceae	禾本科	IIBb.26	Gramineae	禾本科	Eremochloa	蜈蚣草屬
Angiospermae	F19.103	Lilianae	百合超目	Poales	禾本目	Poaceae	禾本科	IIBb.26	Gramineae	禾本科	Erianthus	蔗茅屬
Angiospermae	F19.103	Lilianae	百合超目	Poales	禾本目	Poaceae	禾本科	IIBb.26	Gramineae	禾本科	Eriochloa	野黍屬
Angiospermae	F19.103	Lilianae	百合超目	Poales	禾本目	Poaceae	禾本科	IIBb.26	Gramineae	禾本科	Euchlaena	類蜀黍屬	naturalized
Angiospermae	F19.103	Lilianae	百合超目	Poales	禾本目	Poaceae	禾本科	IIBb.26	Gramineae	禾本科	Eulalia	金茅屬
Angiospermae	F19.103	Lilianae	百合超目	Poales	禾本目	Poaceae	禾本科	IIBb.26	Gramineae	禾本科	Eulaliopsis	擬金茅屬
Angiospermae	F19.103	Lilianae	百合超目	Poales	禾本目	Poaceae	禾本科	IIBb.26	Gramineae	禾本科	Eustachys	真穗草屬
Angiospermae	F19.103	Lilianae	百合超目	Poales	禾本目	Poaceae	禾本科	IIBb.26	Gramineae	禾本科	Festuca	羊茅屬
Angiospermae	F19.103	Lilianae	百合超目	Poales	禾本目	Poaceae	禾本科	IIBb.26	Gramineae	禾本科	Garnotia	葛氏草屬
Angiospermae	F19.103	Lilianae	百合超目	Poales	禾本目	Poaceae	禾本科	IIBb.26	Gramineae	禾本科	Glyceria	甜茅屬
Angiospermae	F19.103	Lilianae	百合超目	Poales	禾本目	Poaceae	禾本科	IIBb.26	Gramineae	禾本科	Hackelochloa	亥氏草屬
Angiospermae	F19.103	Lilianae	百合超目	Poales	禾本目	Poaceae	禾本科	IIBb.26	Gramineae	禾本科	Helictotrichon	異燕麥屬
Angiospermae	F19.103	Lilianae	百合超目	Poales	禾本目	Poaceae	禾本科	IIBb.26	Gramineae	禾本科	Hemarthria	牛鞭草屬
Angiospermae	F19.103	Lilianae	百合超目	Poales	禾本目	Poaceae	禾本科	IIBb.26	Gramineae	禾本科	Heteropogon	黃茅屬
Angiospermae	F19.103	Lilianae	百合超目	Poales	禾本目	Poaceae	禾本科	IIBb.26	Gramineae	禾本科	Holcus	絨毛草屬	naturalized
Angiospermae	F19.103	Lilianae	百合超目	Poales	禾本目	Poaceae	禾本科	IIBb.26	Gramineae	禾本科	Hygroryza	水禾屬
Angiospermae	F19.103	Lilianae	百合超目	Poales	禾本目	Poaceae	禾本科	IIBb.26	Gramineae	禾本科	Hymenachne	膜稃草屬
Angiospermae	F19.103	Lilianae	百合超目	Poales	禾本目	Poaceae	禾本科	IIBb.26	Gramineae	禾本科	Ichnanthus	距花黍屬
Angiospermae	F19.103	Lilianae	百合超目	Poales	禾本目	Poaceae	禾本科	IIBb.26	Gramineae	禾本科	Imperata	白茅屬
Angiospermae	F19.103	Lilianae	百合超目	Poales	禾本目	Poaceae	禾本科	IIBb.26	Gramineae	禾本科	Isachne	柳葉箬屬
Angiospermae	F19.103	Lilianae	百合超目	Poales	禾本目	Poaceae	禾本科	IIBb.26	Gramineae	禾本科	Ischaemum	鴨嘴草屬
Angiospermae	F19.103	Lilianae	百合超目	Poales	禾本目	Poaceae	禾本科	IIBb.26	Gramineae	禾本科	Koeleria	洽草屬
Angiospermae	F19.103	Lilianae	百合超目	Poales	禾本目	Poaceae	禾本科	IIBb.26	Gramineae	禾本科	Leersia	李氏禾屬	naturalized
Angiospermae	F19.103	Lilianae	百合超目	Poales	禾本目	Poaceae	禾本科	IIBb.26	Gramineae	禾本科	Leleba	孝順竹屬
Angiospermae	F19.103	Lilianae	百合超目	Poales	禾本目	Poaceae	禾本科	IIBb.26	Gramineae	禾本科	Leptaspis	囊稃竹屬
Angiospermae	F19.103	Lilianae	百合超目	Poales	禾本目	Poaceae	禾本科	IIBb.26	Gramineae	禾本科	Leptochloa	千金子屬
Angiospermae	F19.103	Lilianae	百合超目	Poales	禾本目	Poaceae	禾本科	IIBb.26	Gramineae	禾本科	Lepturus	細穗草屬
Angiospermae	F19.103	Lilianae	百合超目	Poales	禾本目	Poaceae	禾本科	IIBb.26	Gramineae	禾本科	Lolium	黑麥草屬	naturalized
Angiospermae	F19.103	Lilianae	百合超目	Poales	禾本目	Poaceae	禾本科	IIBb.26	Gramineae	禾本科	Lophatherum	淡竹葉屬
Angiospermae	F19.103	Lilianae	百合超目	Poales	禾本目	Poaceae	禾本科	IIBb.26	Gramineae	禾本科	Melica	臭草屬
Angiospermae	F19.103	Lilianae	百合超目	Poales	禾本目	Poaceae	禾本科	IIBb.26	Gramineae	禾本科	Melinis	糖蜜草屬	naturalized
Angiospermae	F19.103	Lilianae	百合超目	Poales	禾本目	Poaceae	禾本科	IIBb.26	Gramineae	禾本科	Microstegium	莠竹屬
Angiospermae	F19.103	Lilianae	百合超目	Poales	禾本目	Poaceae	禾本科	IIBb.26	Gramineae	禾本科	Milium	粟草屬
Angiospermae	F19.103	Lilianae	百合超目	Poales	禾本目	Poaceae	禾本科	IIBb.26	Gramineae	禾本科	Miscanthus	芒屬
Angiospermae	F19.103	Lilianae	百合超目	Poales	禾本目	Poaceae	禾本科	IIBb.26	Gramineae	禾本科	Muhlenbergia	亂子草屬
Angiospermae	F19.103	Lilianae	百合超目	Poales	禾本目	Poaceae	禾本科	IIBb.26	Gramineae	禾本科	Narenga	河王八屬
Angiospermae	F19.103	Lilianae	百合超目	Poales	禾本目	Poaceae	禾本科	IIBb.26	Gramineae	禾本科	Neyraudia	類蘆竹屬
Angiospermae	F19.103	Lilianae	百合超目	Poales	禾本目	Poaceae	禾本科	IIBb.26	Gramineae	禾本科	Oplismenus	求米草屬
Angiospermae	F19.103	Lilianae	百合超目	Poales	禾本目	Poaceae	禾本科	IIBb.26	Gramineae	禾本科	Oryza	稻屬
Angiospermae	F19.103	Lilianae	百合超目	Poales	禾本目	Poaceae	禾本科	IIBb.26	Gramineae	禾本科	Oryzopsis	落芒草屬
Angiospermae	F19.103	Lilianae	百合超目	Poales	禾本目	Poaceae	禾本科	IIBb.26	Gramineae	禾本科	Ottochloa	圖奧草屬
Angiospermae	F19.103	Lilianae	百合超目	Poales	禾本目	Poaceae	禾本科	IIBb.26	Gramineae	禾本科	Panicum	稷屬
Angiospermae	F19.103	Lilianae	百合超目	Poales	禾本目	Poaceae	禾本科	IIBb.26	Gramineae	禾本科	Paspalidium	類雀稗屬	naturalized
Angiospermae	F19.103	Lilianae	百合超目	Poales	禾本目	Poaceae	禾本科	IIBb.26	Gramineae	禾本科	Paspalum	雀稗屬
Angiospermae	F19.103	Lilianae	百合超目	Poales	禾本目	Poaceae	禾本科	IIBb.26	Gramineae	禾本科	Pennisetum	狼尾草屬
Angiospermae	F19.103	Lilianae	百合超目	Poales	禾本目	Poaceae	禾本科	IIBb.26	Gramineae	禾本科	Perotis	茅根草屬
Angiospermae	F19.103	Lilianae	百合超目	Poales	禾本目	Poaceae	禾本科	IIBb.26	Gramineae	禾本科	Phaenosperma	顯子草屬
Angiospermae	F19.103	Lilianae	百合超目	Poales	禾本目	Poaceae	禾本科	IIBb.26	Gramineae	禾本科	Phalaris	鷸草屬	naturalized
Angiospermae	F19.103	Lilianae	百合超目	Poales	禾本目	Poaceae	禾本科	IIBb.26	Gramineae	禾本科	Phleum	梯牧草屬
Angiospermae	F19.103	Lilianae	百合超目	Poales	禾本目	Poaceae	禾本科	IIBb.26	Gramineae	禾本科	Phragmites	蘆葦屬
Angiospermae	F19.103	Lilianae	百合超目	Poales	禾本目	Poaceae	禾本科	IIBb.26	Gramineae	禾本科	Phyllostachys	孟宗竹屬
Angiospermae	F19.103	Lilianae	百合超目	Poales	禾本目	Poaceae	禾本科	IIBb.26	Gramineae	禾本科	Poa	早熟禾屬
Angiospermae	F19.103	Lilianae	百合超目	Poales	禾本目	Poaceae	禾本科	IIBb.26	Gramineae	禾本科	Pogonatherum	金髮草屬
Angiospermae	F19.103	Lilianae	百合超目	Poales	禾本目	Poaceae	禾本科	IIBb.26	Gramineae	禾本科	Polypogon	棒頭草屬
Angiospermae	F19.103	Lilianae	百合超目	Poales	禾本目	Poaceae	禾本科	IIBb.26	Gramineae	禾本科	Pseudoraphis	偽針茅屬
Angiospermae	F19.103	Lilianae	百合超目	Poales	禾本目	Poaceae	禾本科	IIBb.26	Gramineae	禾本科	Pseudosasa	矢竹屬
Angiospermae	F19.103	Lilianae	百合超目	Poales	禾本目	Poaceae	禾本科	IIBb.26	Gramineae	禾本科	Rhynchelytrum	紅毛草屬	naturalized
Angiospermae	F19.103	Lilianae	百合超目	Poales	禾本目	Poaceae	禾本科	IIBb.26	Gramineae	禾本科	Rottboellia	羅氏草屬
Angiospermae	F19.103	Lilianae	百合超目	Poales	禾本目	Poaceae	禾本科	IIBb.26	Gramineae	禾本科	Saccharum	甘蔗屬
Angiospermae	F19.103	Lilianae	百合超目	Poales	禾本目	Poaceae	禾本科	IIBb.26	Gramineae	禾本科	Sacciolepis	囊穎草屬
Angiospermae	F19.103	Lilianae	百合超目	Poales	禾本目	Poaceae	禾本科	IIBb.26	Gramineae	禾本科	Schizachyrium	裂稃草屬
Angiospermae	F19.103	Lilianae	百合超目	Poales	禾本目	Poaceae	禾本科	IIBb.26	Gramineae	禾本科	Schizostachyum	莎勒竹屬
Angiospermae	F19.103	Lilianae	百合超目	Poales	禾本目	Poaceae	禾本科	IIBb.26	Gramineae	禾本科	Setaria	狗尾草屬
Angiospermae	F19.103	Lilianae	百合超目	Poales	禾本目	Poaceae	禾本科	IIBb.26	Gramineae	禾本科	Sinobambusa	唐竹屬
Angiospermae	F19.103	Lilianae	百合超目	Poales	禾本目	Poaceae	禾本科	IIBb.26	Gramineae	禾本科	Sorghum	蜀黍屬
Angiospermae	F19.103	Lilianae	百合超目	Poales	禾本目	Poaceae	禾本科	IIBb.26	Gramineae	禾本科	Spartina	米草屬	naturalized
Angiospermae	F19.103	Lilianae	百合超目	Poales	禾本目	Poaceae	禾本科	IIBb.26	Gramineae	禾本科	Sphaerocaryum	稃藎屬
Angiospermae	F19.103	Lilianae	百合超目	Poales	禾本目	Poaceae	禾本科	IIBb.26	Gramineae	禾本科	Spinifex	濱刺草屬
Angiospermae	F19.103	Lilianae	百合超目	Poales	禾本目	Poaceae	禾本科	IIBb.26	Gramineae	禾本科	Spodiopogon	大油芒屬
Angiospermae	F19.103	Lilianae	百合超目	Poales	禾本目	Poaceae	禾本科	IIBb.26	Gramineae	禾本科	Sporobolus	鼠尾粟屬
Angiospermae	F19.103	Lilianae	百合超目	Poales	禾本目	Poaceae	禾本科	IIBb.26	Gramineae	禾本科	Stenotaphrum	鈍葉草屬	naturalized
Angiospermae	F19.103	Lilianae	百合超目	Poales	禾本目	Poaceae	禾本科	IIBb.26	Gramineae	禾本科	Thaumastochloa	假蛇尾草屬
Angiospermae	F19.103	Lilianae	百合超目	Poales	禾本目	Poaceae	禾本科	IIBb.26	Gramineae	禾本科	Themeda	菅屬
Angiospermae	F19.103	Lilianae	百合超目	Poales	禾本目	Poaceae	禾本科	IIBb.26	Gramineae	禾本科	Thuarea	芻蕾草屬
Angiospermae	F19.103	Lilianae	百合超目	Poales	禾本目	Poaceae	禾本科	IIBb.26	Gramineae	禾本科	Thysanolaena	棕葉蘆屬
Angiospermae	F19.103	Lilianae	百合超目	Poales	禾本目	Poaceae	禾本科	IIBb.26	Gramineae	禾本科	Tripogon	草沙蠶屬
Angiospermae	F19.103	Lilianae	百合超目	Poales	禾本目	Poaceae	禾本科	IIBb.26	Gramineae	禾本科	Tripsacum	磨擦草屬	naturalized
Angiospermae	F19.103	Lilianae	百合超目	Poales	禾本目	Poaceae	禾本科	IIBb.26	Gramineae	禾本科	Trisetum	三毛草屬
Angiospermae	F19.103	Lilianae	百合超目	Poales	禾本目	Poaceae	禾本科	IIBb.26	Gramineae	禾本科	Triticum	小麥屬	naturalized
Angiospermae	F19.103	Lilianae	百合超目	Poales	禾本目	Poaceae	禾本科	IIBb.26	Gramineae	禾本科	Urochloa	尾稃草屬
Angiospermae	F19.103	Lilianae	百合超目	Poales	禾本目	Poaceae	禾本科	IIBb.26	Gramineae	禾本科	Vetiveria	培地茅屬	naturalized
Angiospermae	F19.103	Lilianae	百合超目	Poales	禾本目	Poaceae	禾本科	IIBb.26	Gramineae	禾本科	Vulpia	鼠茅屬	naturalized
Angiospermae	F19.103	Lilianae	百合超目	Poales	禾本目	Poaceae	禾本科	IIBb.26	Gramineae	禾本科	Yushania	玉山箭竹屬
Angiospermae	F19.103	Lilianae	百合超目	Poales	禾本目	Poaceae	禾本科	IIBb.26	Gramineae	禾本科	Zea	玉蜀黍屬	naturalized
Angiospermae	F19.103	Lilianae	百合超目	Poales	禾本目	Poaceae	禾本科	IIBb.26	Gramineae	禾本科	Zizania	菰屬	naturalized
Angiospermae	F19.103	Lilianae	百合超目	Poales	禾本目	Poaceae	禾本科	IIBb.26	Gramineae	禾本科	Zoysia	結縷草屬
Angiospermae	F19.90	Lilianae	百合超目	Poales	禾本目	Typhaceae	香蒲科	IIBb.33	Typhaceae	香蒲科	Sparganium	黑三稜屬
Angiospermae	F19.90	Lilianae	百合超目	Poales	禾本目	Typhaceae	香蒲科	IIBb.33	Typhaceae	香蒲科	Typha	香蒲屬
Angiospermae	F19.91	Lilianae	百合超目	Poales	禾本目	Bromeliaceae	鳳梨科				Ananas	鳳梨屬	cultivated
Angiospermae	F19.93	Lilianae	百合超目	Poales	禾本目	Xyridaceae	蔥草科	IIBb.22	Xyridaceae	蔥草科	Xyris	茐草屬
Angiospermae	F19.94	Lilianae	百合超目	Poales	禾本目	Eriocaulaceae	穀精草科	IIBb.23	Eriocaulaceae	穀精草科	Eriocaulon	穀精草屬
Angiospermae	F19.97	Lilianae	百合超目	Poales	禾本目	Juncaceae	燈心草科	IIBb.20	Juncaceae	燈心草科	Juncus	燈心草屬
Angiospermae	F19.97	Lilianae	百合超目	Poales	禾本目	Juncaceae	燈心草科	IIBb.20	Juncaceae	燈心草科	Luzula	地楊梅屬
Angiospermae	F19.98	Lilianae	百合超目	Poales	禾本目	Cyperaceae	莎草科	IIBb.25	Cyperaceae	莎草科	Actinoscirpus	大藨草屬
Angiospermae	F19.98	Lilianae	百合超目	Poales	禾本目	Cyperaceae	莎草科	IIBb.25	Cyperaceae	莎草科	Bolboschoenus	塊莖藨草屬
Angiospermae	F19.98	Lilianae	百合超目	Poales	禾本目	Cyperaceae	莎草科	IIBb.25	Cyperaceae	莎草科	Bulbostylis	球柱草屬
Angiospermae	F19.98	Lilianae	百合超目	Poales	禾本目	Cyperaceae	莎草科	IIBb.25	Cyperaceae	莎草科	Carex	薹屬
Angiospermae	F19.98	Lilianae	百合超目	Poales	禾本目	Cyperaceae	莎草科	IIBb.25	Cyperaceae	莎草科	Cladium	克拉莎屬
Angiospermae	F19.98	Lilianae	百合超目	Poales	禾本目	Cyperaceae	莎草科	IIBb.25	Cyperaceae	莎草科	Cyperus	莎草屬
Angiospermae	F19.98	Lilianae	百合超目	Poales	禾本目	Cyperaceae	莎草科	IIBb.25	Cyperaceae	莎草科	Diplacrum	裂穎茅屬
Angiospermae	F19.98	Lilianae	百合超目	Poales	禾本目	Cyperaceae	莎草科	IIBb.25	Cyperaceae	莎草科	Eleocharis	荸薺屬
Angiospermae	F19.98	Lilianae	百合超目	Poales	禾本目	Cyperaceae	莎草科	IIBb.25	Cyperaceae	莎草科	Fimbristylis	飄拂草屬
Angiospermae	F19.98	Lilianae	百合超目	Poales	禾本目	Cyperaceae	莎草科	IIBb.25	Cyperaceae	莎草科	Fuirena	黑珠蒿屬
Angiospermae	F19.98	Lilianae	百合超目	Poales	禾本目	Cyperaceae	莎草科	IIBb.25	Cyperaceae	莎草科	Gahnia	黑莎草屬
Angiospermae	F19.98	Lilianae	百合超目	Poales	禾本目	Cyperaceae	莎草科	IIBb.25	Cyperaceae	莎草科	Hypolytrum	割雞芒屬
Angiospermae	F19.98	Lilianae	百合超目	Poales	禾本目	Cyperaceae	莎草科	IIBb.25	Cyperaceae	莎草科	Kyllinga	水蜈蚣屬
Angiospermae	F19.98	Lilianae	百合超目	Poales	禾本目	Cyperaceae	莎草科	IIBb.25	Cyperaceae	莎草科	Lepironia	石龍芻屬	naturalized
Angiospermae	F19.98	Lilianae	百合超目	Poales	禾本目	Cyperaceae	莎草科	IIBb.25	Cyperaceae	莎草科	Lipocarpha	湖瓜草屬
Angiospermae	F19.98	Lilianae	百合超目	Poales	禾本目	Cyperaceae	莎草科	IIBb.25	Cyperaceae	莎草科	Pycreus	扁莎屬
Angiospermae	F19.98	Lilianae	百合超目	Poales	禾本目	Cyperaceae	莎草科	IIBb.25	Cyperaceae	莎草科	Remirea	海濱莎屬
Angiospermae	F19.98	Lilianae	百合超目	Poales	禾本目	Cyperaceae	莎草科	IIBb.25	Cyperaceae	莎草科	Rhynchospora	刺子莞屬
Angiospermae	F19.98	Lilianae	百合超目	Poales	禾本目	Cyperaceae	莎草科	IIBb.25	Cyperaceae	莎草科	Schoenoplectus	擬莞屬
Angiospermae	F19.98	Lilianae	百合超目	Poales	禾本目	Cyperaceae	莎草科	IIBb.25	Cyperaceae	莎草科	Schoenus	赤箭莎屬
Angiospermae	F19.98	Lilianae	百合超目	Poales	禾本目	Cyperaceae	莎草科	IIBb.25	Cyperaceae	莎草科	Scirpus	莞屬
Angiospermae	F19.98	Lilianae	百合超目	Poales	禾本目	Cyperaceae	莎草科	IIBb.25	Cyperaceae	莎草科	Scleria	珍珠茅屬
Angiospermae	F19.98	Lilianae	百合超目	Poales	禾本目	Cyperaceae	莎草科	IIBb.25	Cyperaceae	莎草科	Trichophorum	針藺屬
Angiospermae	F9.27	Lilianae	百合超目	Acorales	菖蒲目	Acoraceae	菖蒲科	IIBb.29	Araceae	天南星科	Acorus	菖蒲屬
Angiospermae	G20.104	Ceratophyllanae	金魚藻超目	Ceratophyllales	金魚藻目	Ceratophyllaceae	金魚藻科	IIBa.38	Ceratophyllaceae	金魚藻科	Ceratophyllum	金魚藻屬
Angiospermae	H21.106	Ranunculanae	毛茛超目	Ranunculales	毛茛目	Papaveraceae	罌粟科	IIBa.48	Papaveraceae	罌粟科	Argemone	薊罌粟屬	naturalized
Angiospermae	H21.106	Ranunculanae	毛茛超目	Ranunculales	毛茛目	Papaveraceae	罌粟科	IIBa.48	Papaveraceae	罌粟科	Corydalis	紫蓳屬
Angiospermae	H21.106	Ranunculanae	毛茛超目	Ranunculales	毛茛目	Papaveraceae	罌粟科	IIBa.48A	Fumariaceae	紫堇科	Fumaria	煙堇屬	naturalized
Angiospermae	H21.106	Ranunculanae	毛茛超目	Ranunculales	毛茛目	Papaveraceae	罌粟科	IIBa.48	Papaveraceae	罌粟科	Macleaya	博落迴屬
Angiospermae	H21.106	Ranunculanae	毛茛超目	Ranunculales	毛茛目	Papaveraceae	罌粟科	IIBa.48	Papaveraceae	罌粟科	Papaver	罌粟屬	naturalized
Angiospermae	H21.108	Ranunculanae	毛茛超目	Ranunculales	毛茛目	Lardizabalaceae	木通科	IIBa.32	Lardizabalaceae	木通科	Akebia	木通屬
Angiospermae	H21.108	Ranunculanae	毛茛超目	Ranunculales	毛茛目	Lardizabalaceae	木通科	IIBa.32	Lardizabalaceae	木通科	Stauntonia	野木瓜屬
Angiospermae	H21.109	Ranunculanae	毛茛超目	Ranunculales	毛茛目	Menispermaceae	防己科	IIBa.33	Menispermaceae	防己科	Cissampelos	錫生藤屬
Angiospermae	H21.109	Ranunculanae	毛茛超目	Ranunculales	毛茛目	Menispermaceae	防己科	IIBa.33	Menispermaceae	防己科	Cocculus	木防己屬
Angiospermae	H21.109	Ranunculanae	毛茛超目	Ranunculales	毛茛目	Menispermaceae	防己科	IIBa.33	Menispermaceae	防己科	Cyclea	土防己屬
Angiospermae	H21.109	Ranunculanae	毛茛超目	Ranunculales	毛茛目	Menispermaceae	防己科	IIBa.33	Menispermaceae	防己科	Pericampylus	細圓藤屬
Angiospermae	H21.109	Ranunculanae	毛茛超目	Ranunculales	毛茛目	Menispermaceae	防己科	IIBa.33	Menispermaceae	防己科	Sinomenium	漢防己屬
Angiospermae	H21.109	Ranunculanae	毛茛超目	Ranunculales	毛茛目	Menispermaceae	防己科	IIBa.33	Menispermaceae	防己科	Stephania	千金藤屬
Angiospermae	H21.109	Ranunculanae	毛茛超目	Ranunculales	毛茛目	Menispermaceae	防己科	IIBa.33	Menispermaceae	防己科	Tinospora	青牛膽屬
Angiospermae	H21.110	Ranunculanae	毛茛超目	Ranunculales	毛茛目	Berberidaceae	小檗科	IIBa.31	Berberidaceae	小檗科	Berberis	小檗屬
Angiospermae	H21.110	Ranunculanae	毛茛超目	Ranunculales	毛茛目	Berberidaceae	小檗科	IIBa.31	Berberidaceae	小檗科	Dysosma	八角蓮屬
Angiospermae	H21.110	Ranunculanae	毛茛超目	Ranunculales	毛茛目	Berberidaceae	小檗科	IIBa.31	Berberidaceae	小檗科	Mahonia	十大功勞屬
Angiospermae	H21.111	Ranunculanae	毛茛超目	Ranunculales	毛茛目	Ranunculaceae	毛茛科	IIBa.30	Ranunculaceae	毛茛科	Aconitum	烏頭屬
Angiospermae	H21.111	Ranunculanae	毛茛超目	Ranunculales	毛茛目	Ranunculaceae	毛茛科	IIBa.30	Ranunculaceae	毛茛科	Anemone	銀蓮花屬
Angiospermae	H21.111	Ranunculanae	毛茛超目	Ranunculales	毛茛目	Ranunculaceae	毛茛科	IIBa.30	Ranunculaceae	毛茛科	Calathodes	雞爪草屬
Angiospermae	H21.111	Ranunculanae	毛茛超目	Ranunculales	毛茛目	Ranunculaceae	毛茛科	IIBa.30	Ranunculaceae	毛茛科	Cimicifuga	升麻屬
Angiospermae	H21.111	Ranunculanae	毛茛超目	Ranunculales	毛茛目	Ranunculaceae	毛茛科	IIBa.30	Ranunculaceae	毛茛科	Clematis	鐵線蓮屬
Angiospermae	H21.111	Ranunculanae	毛茛超目	Ranunculales	毛茛目	Ranunculaceae	毛茛科	IIBa.30	Ranunculaceae	毛茛科	Coptis	黃連屬
Angiospermae	H21.111	Ranunculanae	毛茛超目	Ranunculales	毛茛目	Ranunculaceae	毛茛科	IIBa.30	Ranunculaceae	毛茛科	Dichocarpum	人字果屬
Angiospermae	H21.111	Ranunculanae	毛茛超目	Ranunculales	毛茛目	Ranunculaceae	毛茛科	IIBa.30	Ranunculaceae	毛茛科	Ranunculus	毛茛屬
Angiospermae	H21.111	Ranunculanae	毛茛超目	Ranunculales	毛茛目	Ranunculaceae	毛茛科	IIBa.30	Ranunculaceae	毛茛科	Semiaquilegia	天葵屬	naturalized
Angiospermae	H21.111	Ranunculanae	毛茛超目	Ranunculales	毛茛目	Ranunculaceae	毛茛科	IIBa.30	Ranunculaceae	毛茛科	Thalictrum	唐松草屬
Angiospermae	H21.111	Ranunculanae	毛茛超目	Ranunculales	毛茛目	Ranunculaceae	毛茛科	IIBa.30	Ranunculaceae	毛茛科	Trollius	金蓮花屬
Angiospermae	I22.112	Proteanae	山龍眼超目	Proteales	山龍眼目	Sabiaceae	清風藤科	IIBa.72	Sabiaceae	清風藤科	Meliosma	泡花樹屬
Angiospermae	I22.112	Proteanae	山龍眼超目	Proteales	山龍眼目	Sabiaceae	清風藤科	IIBa.72	Sabiaceae	清風藤科	Sabia	清風藤屬
Angiospermae	I22.113	Proteanae	山龍眼超目	Proteales	山龍眼目	Nelumbonaceae	蓮科	IIBa.34	Nelumbonaceae	蓮科	Nelumbo	蓮屬	naturalized
Angiospermae	I22.115	Proteanae	山龍眼超目	Proteales	山龍眼目	Proteaceae	山龍眼科	IIBa.9	Proteaceae	山龍眼科	Helicia	山龍眼屬
Angiospermae	J23.116	Trochodendranae	昆欄樹超目	Trochodendrales	昆欄樹目	Trochodendraceae	昆欄樹科	IIBa.29	Trochodendraceae	昆欄樹科	Trochodendron	昆欄樹屬
Angiospermae	K24.117	Buxanae	黃楊超目	Buxales	黃楊目	Buxaceae	黃楊科	IIBa.77	Buxaceae	黃楊科	Buxus	黃楊屬
Angiospermae	K24.117	Buxanae	黃楊超目	Buxales	黃楊目	Buxaceae	黃楊科	IIBa.77	Buxaceae	黃楊科	Pachysandra	三角咪屬
Angiospermae	K24.117	Buxanae	黃楊超目	Buxales	黃楊目	Buxaceae	黃楊科	IIBa.77	Buxaceae	黃楊科	Sarcococca	野扇花屬
Angiospermae	M26.120	Dillenianae	第倫桃超目	Dilleniales	第倫桃目	Dilleniaceae	第倫桃科				Dillenia	五椏果屬	naturalized
Angiospermae	N27.123	Saxifraganae	虎耳草超目	Saxifragales	虎耳草目	Altingiaceae	蕈樹科	IIBa.51	Hamamelidaceae	金縷梅科	Liquidambar	楓香屬
Angiospermae	N27.124	Saxifraganae	虎耳草超目	Saxifragales	虎耳草目	Hamamelidaceae	金縷梅科	IIBa.51	Hamamelidaceae	金縷梅科	Corylopsis	蠟瓣花屬
Angiospermae	N27.124	Saxifraganae	虎耳草超目	Saxifragales	虎耳草目	Hamamelidaceae	金縷梅科	IIBa.51	Hamamelidaceae	金縷梅科	Distyliopsis	假蚊母樹屬
Angiospermae	N27.124	Saxifraganae	虎耳草超目	Saxifragales	虎耳草目	Hamamelidaceae	金縷梅科	IIBa.51	Hamamelidaceae	金縷梅科	Distylium	蚊母樹屬
Angiospermae	N27.124	Saxifraganae	虎耳草超目	Saxifragales	虎耳草目	Hamamelidaceae	金縷梅科	IIBa.51	Hamamelidaceae	金縷梅科	Eustigma	秀柱花屬
Angiospermae	N27.124	Saxifraganae	虎耳草超目	Saxifragales	虎耳草目	Hamamelidaceae	金縷梅科	IIBa.51	Hamamelidaceae	金縷梅科	Sycopsis	水絲梨屬
Angiospermae	N27.126	Saxifraganae	虎耳草超目	Saxifragales	虎耳草目	Daphniphyllaceae	虎皮楠科	IIBa.62	Daphniphyllaceae	虎皮楠科	Daphniphyllum	虎皮楠屬
Angiospermae	N27.127	Saxifraganae	虎耳草超目	Saxifragales	虎耳草目	Iteaceae	鼠刺科	IIBa.53	Saxifragaceae	虎耳草科	Itea	鼠刺屬
Angiospermae	N27.128	Saxifraganae	虎耳草超目	Saxifragales	虎耳草目	Grossulariaceae	茶藨子科	IIBa.53	Saxifragaceae	虎耳草科	Ribes	茶藨子屬
Angiospermae	N27.129	Saxifraganae	虎耳草超目	Saxifragales	虎耳草目	Saxifragaceae	虎耳草科	IIBa.53	Saxifragaceae	虎耳草科	Astilbe	落新婦屬
Angiospermae	N27.129	Saxifraganae	虎耳草超目	Saxifragales	虎耳草目	Saxifragaceae	虎耳草科	IIBa.53	Saxifragaceae	虎耳草科	Chrysosplenium	貓兒眼睛草屬
Angiospermae	N27.129	Saxifraganae	虎耳草超目	Saxifragales	虎耳草目	Saxifragaceae	虎耳草科	IIBa.53	Saxifragaceae	虎耳草科	Mitella	嗩吶草屬
Angiospermae	N27.129	Saxifraganae	虎耳草超目	Saxifragales	虎耳草目	Saxifragaceae	虎耳草科	IIBa.53	Saxifragaceae	虎耳草科	Saxifraga	虎耳草屬	naturalized
Angiospermae	N27.129	Saxifraganae	虎耳草超目	Saxifragales	虎耳草目	Saxifragaceae	虎耳草科	IIBa.53	Saxifragaceae	虎耳草科	Tiarella	黃水枝屬
Angiospermae	N27.130	Saxifraganae	虎耳草超目	Saxifragales	虎耳草目	Crassulaceae	景天科	IIBa.52	Crassulaceae	景天科	Bryophyllum	落地生根屬	naturalized
Angiospermae	N27.130	Saxifraganae	虎耳草超目	Saxifragales	虎耳草目	Crassulaceae	景天科	IIBa.52	Crassulaceae	景天科	Echeveria	擬石蓮花屬
Angiospermae	N27.130	Saxifraganae	虎耳草超目	Saxifragales	虎耳草目	Crassulaceae	景天科	IIBa.52	Crassulaceae	景天科	Hylotelephium	八寶屬
Angiospermae	N27.130	Saxifraganae	虎耳草超目	Saxifragales	虎耳草目	Crassulaceae	景天科	IIBa.52	Crassulaceae	景天科	Kalanchoe	燈籠草屬
Angiospermae	N27.130	Saxifraganae	虎耳草超目	Saxifragales	虎耳草目	Crassulaceae	景天科	IIBa.52	Crassulaceae	景天科	Sedum	佛甲草屬
Angiospermae	N27.134	Saxifraganae	虎耳草超目	Saxifragales	虎耳草目	Haloragaceae	小二仙草科	IIBa.102	Haloragaceae	小二仙草科	Haloragis	小二仙草屬
Angiospermae	N27.134	Saxifraganae	虎耳草超目	Saxifragales	虎耳草目	Haloragaceae	小二仙草科	IIBa.102	Haloragaceae	小二仙草科	Myriophyllum	聚藻屬
Angiospermae	O28.136	Rosanae	薔薇超目	Vitales	葡萄目	Vitaceae	葡萄科	IIBa.80	Vitaceae	葡萄科	Ampelopsis	山葡萄屬
Angiospermae	O28.136	Rosanae	薔薇超目	Vitales	葡萄目	Vitaceae	葡萄科	IIBa.80	Vitaceae	葡萄科	Cayratia	虎葛屬
Angiospermae	O28.136	Rosanae	薔薇超目	Vitales	葡萄目	Vitaceae	葡萄科	IIBa.80	Vitaceae	葡萄科	Cissus	粉藤屬
Angiospermae	O28.136	Rosanae	薔薇超目	Vitales	葡萄目	Vitaceae	葡萄科	IIBa.81	Leeaceae	火筒樹科	Leea	火筒樹屬
Angiospermae	O28.136	Rosanae	薔薇超目	Vitales	葡萄目	Vitaceae	葡萄科	IIBa.80	Vitaceae	葡萄科	Parthenocissus	地錦屬
Angiospermae	O28.136	Rosanae	薔薇超目	Vitales	葡萄目	Vitaceae	葡萄科	IIBa.80	Vitaceae	葡萄科	Tetrastigma	崖爬藤屬
Angiospermae	O28.136	Rosanae	薔薇超目	Vitales	葡萄目	Vitaceae	葡萄科	IIBa.80	Vitaceae	葡萄科	Vitis	葡萄屬
Angiospermae	O29.138	Rosanae	薔薇超目	Zygophyllales	蒺藜目	Zygophyllaceae	蒺藜科	IIBa.60	Zygophyllaceae	蒺藜科	Tribulus	蒺藜屬
Angiospermae	O30.140	Rosanae	薔薇超目	Fabales	豆目	Fabaceae	豆科	IIBa.57	Leguminosae	豆科	Abrus	雞母珠屬
Angiospermae	O30.140	Rosanae	薔薇超目	Fabales	豆目	Fabaceae	豆科	IIBa.57	Leguminosae	豆科	Acacia	相思樹屬
Angiospermae	O30.140	Rosanae	薔薇超目	Fabales	豆目	Fabaceae	豆科	IIBa.57	Leguminosae	豆科	Aeschynomene	合萌屬
Angiospermae	O30.140	Rosanae	薔薇超目	Fabales	豆目	Fabaceae	豆科	IIBa.57	Leguminosae	豆科	Albizia	合歡屬
Angiospermae	O30.140	Rosanae	薔薇超目	Fabales	豆目	Fabaceae	豆科	IIBa.57	Leguminosae	豆科	Alysicarpus	煉莢豆屬
Angiospermae	O30.140	Rosanae	薔薇超目	Fabales	豆目	Fabaceae	豆科	IIBa.57	Leguminosae	豆科	Amphicarpaea	野毛扁豆屬
Angiospermae	O30.140	Rosanae	薔薇超目	Fabales	豆目	Fabaceae	豆科	IIBa.57	Leguminosae	豆科	Apios	土圞兒屬
Angiospermae	O30.140	Rosanae	薔薇超目	Fabales	豆目	Fabaceae	豆科	IIBa.57	Leguminosae	豆科	Arachis	花生屬	naturalized
Angiospermae	O30.140	Rosanae	薔薇超目	Fabales	豆目	Fabaceae	豆科	IIBa.57	Leguminosae	豆科	Archidendron	頷垂豆屬
Angiospermae	O30.140	Rosanae	薔薇超目	Fabales	豆目	Fabaceae	豆科	IIBa.57	Leguminosae	豆科	Astragalus	紫雲英屬
Angiospermae	O30.140	Rosanae	薔薇超目	Fabales	豆目	Fabaceae	豆科	IIBa.57	Leguminosae	豆科	Bauhinia	羊蹄甲屬
Angiospermae	O30.140	Rosanae	薔薇超目	Fabales	豆目	Fabaceae	豆科	IIBa.57	Leguminosae	豆科	Caesalpinia	蘇木屬
Angiospermae	O30.140	Rosanae	薔薇超目	Fabales	豆目	Fabaceae	豆科	IIBa.57	Leguminosae	豆科	Cajanus	木豆屬
Angiospermae	O30.140	Rosanae	薔薇超目	Fabales	豆目	Fabaceae	豆科	IIBa.57	Leguminosae	豆科	Callerya	崖豆藤屬
Angiospermae	O30.140	Rosanae	薔薇超目	Fabales	豆目	Fabaceae	豆科	IIBa.57	Leguminosae	豆科	Calopogonium	擬大豆屬	naturalized
Angiospermae	O30.140	Rosanae	薔薇超目	Fabales	豆目	Fabaceae	豆科	IIBa.57	Leguminosae	豆科	Campylotropis	彎龍骨屬
Angiospermae	O30.140	Rosanae	薔薇超目	Fabales	豆目	Fabaceae	豆科	IIBa.57	Leguminosae	豆科	Canavalia	刀豆屬
Angiospermae	O30.140	Rosanae	薔薇超目	Fabales	豆目	Fabaceae	豆科	IIBa.57	Leguminosae	豆科	Cassia	決明屬
Angiospermae	O30.140	Rosanae	薔薇超目	Fabales	豆目	Fabaceae	豆科	IIBa.57	Leguminosae	豆科	Castanospermum	栗豆樹屬
Angiospermae	O30.140	Rosanae	薔薇超目	Fabales	豆目	Fabaceae	豆科	IIBa.57	Leguminosae	豆科	Centrosema	山珠豆屬	naturalized
Angiospermae	O30.140	Rosanae	薔薇超目	Fabales	豆目	Fabaceae	豆科	IIBa.57	Leguminosae	豆科	Chamaecrista	假含羞草屬
Angiospermae	O30.140	Rosanae	薔薇超目	Fabales	豆目	Fabaceae	豆科	IIBa.57	Leguminosae	豆科	Christia	蝙蝠草屬
Angiospermae	O30.140	Rosanae	薔薇超目	Fabales	豆目	Fabaceae	豆科	IIBa.57	Leguminosae	豆科	Clitoria	蝶豆屬	naturalized
Angiospermae	O30.140	Rosanae	薔薇超目	Fabales	豆目	Fabaceae	豆科	IIBa.57	Leguminosae	豆科	Codoriocalyx	舞草屬
Angiospermae	O30.140	Rosanae	薔薇超目	Fabales	豆目	Fabaceae	豆科	IIBa.57	Leguminosae	豆科	Crotalaria	野百合屬
Angiospermae	O30.140	Rosanae	薔薇超目	Fabales	豆目	Fabaceae	豆科	IIBa.57	Leguminosae	豆科	Cyamopsis	瓜兒豆屬	naturalized
Angiospermae	O30.140	Rosanae	薔薇超目	Fabales	豆目	Fabaceae	豆科	IIBa.57	Leguminosae	豆科	Dalbergia	黃檀屬
Angiospermae	O30.140	Rosanae	薔薇超目	Fabales	豆目	Fabaceae	豆科	IIBa.57	Leguminosae	豆科	Delonix	鳳凰木屬	naturalized
Angiospermae	O30.140	Rosanae	薔薇超目	Fabales	豆目	Fabaceae	豆科	IIBa.57	Leguminosae	豆科	Dendrolobium	木山螞蝗屬
Angiospermae	O30.140	Rosanae	薔薇超目	Fabales	豆目	Fabaceae	豆科	IIBa.57	Leguminosae	豆科	Derris	魚藤屬
Angiospermae	O30.140	Rosanae	薔薇超目	Fabales	豆目	Fabaceae	豆科	IIBa.57	Leguminosae	豆科	Desmanthus	草合歡屬	naturalized
Angiospermae	O30.140	Rosanae	薔薇超目	Fabales	豆目	Fabaceae	豆科	IIBa.57	Leguminosae	豆科	Desmodium	山螞蝗屬
Angiospermae	O30.140	Rosanae	薔薇超目	Fabales	豆目	Fabaceae	豆科	IIBa.57	Leguminosae	豆科	Dolichos	扁豆屬
Angiospermae	O30.140	Rosanae	薔薇超目	Fabales	豆目	Fabaceae	豆科	IIBa.57	Leguminosae	豆科	Dumasia	山黑扁豆屬
Angiospermae	O30.140	Rosanae	薔薇超目	Fabales	豆目	Fabaceae	豆科	IIBa.57	Leguminosae	豆科	Dunbaria	野扁豆屬
Angiospermae	O30.140	Rosanae	薔薇超目	Fabales	豆目	Fabaceae	豆科	IIBa.57	Leguminosae	豆科	Dysolobium	毛豇豆屬
Angiospermae	O30.140	Rosanae	薔薇超目	Fabales	豆目	Fabaceae	豆科	IIBa.57	Leguminosae	豆科	Entada	鴨腱藤屬
Angiospermae	O30.140	Rosanae	薔薇超目	Fabales	豆目	Fabaceae	豆科	IIBa.57	Leguminosae	豆科	Eriosema	豬仔笠屬
Angiospermae	O30.140	Rosanae	薔薇超目	Fabales	豆目	Fabaceae	豆科	IIBa.57	Leguminosae	豆科	Erythrina	刺桐屬
Angiospermae	O30.140	Rosanae	薔薇超目	Fabales	豆目	Fabaceae	豆科	IIBa.57	Leguminosae	豆科	Euchresta	山豆根屬
Angiospermae	O30.140	Rosanae	薔薇超目	Fabales	豆目	Fabaceae	豆科	IIBa.57	Leguminosae	豆科	Flemingia	佛來明豆屬
Angiospermae	O30.140	Rosanae	薔薇超目	Fabales	豆目	Fabaceae	豆科	IIBa.57	Leguminosae	豆科	Galactia	乳豆屬
Angiospermae	O30.140	Rosanae	薔薇超目	Fabales	豆目	Fabaceae	豆科	IIBa.57	Leguminosae	豆科	Gleditsia	甹莢屬
Angiospermae	O30.140	Rosanae	薔薇超目	Fabales	豆目	Fabaceae	豆科	IIBa.57	Leguminosae	豆科	Glycine	大豆屬
Angiospermae	O30.140	Rosanae	薔薇超目	Fabales	豆目	Fabaceae	豆科	IIBa.57	Leguminosae	豆科	Haematoxylum	墨水樹屬	naturalized
Angiospermae	O30.140	Rosanae	薔薇超目	Fabales	豆目	Fabaceae	豆科	IIBa.57	Leguminosae	豆科	Hylodesmum	長柄山螞蝗屬
Angiospermae	O30.140	Rosanae	薔薇超目	Fabales	豆目	Fabaceae	豆科	IIBa.57	Leguminosae	豆科	Indigofera	木藍屬
Angiospermae	O30.140	Rosanae	薔薇超目	Fabales	豆目	Fabaceae	豆科	IIBa.57	Leguminosae	豆科	Kummerowia	雞眼草屬
Angiospermae	O30.140	Rosanae	薔薇超目	Fabales	豆目	Fabaceae	豆科	IIBa.57	Leguminosae	豆科	Lablab	鵲豆屬	naturalized
Angiospermae	O30.140	Rosanae	薔薇超目	Fabales	豆目	Fabaceae	豆科	IIBa.57	Leguminosae	豆科	Lespedeza	胡枝子屬
Angiospermae	O30.140	Rosanae	薔薇超目	Fabales	豆目	Fabaceae	豆科	IIBa.57	Leguminosae	豆科	Leucaena	銀合歡屬	naturalized
Angiospermae	O30.140	Rosanae	薔薇超目	Fabales	豆目	Fabaceae	豆科	IIBa.57	Leguminosae	豆科	Lotus	百脈根屬
Angiospermae	O30.140	Rosanae	薔薇超目	Fabales	豆目	Fabaceae	豆科	IIBa.57	Leguminosae	豆科	Maackia	馬鞍樹屬
Angiospermae	O30.140	Rosanae	薔薇超目	Fabales	豆目	Fabaceae	豆科	IIBa.57	Leguminosae	豆科	Macroptilium	賽芻豆屬	naturalized
Angiospermae	O30.140	Rosanae	薔薇超目	Fabales	豆目	Fabaceae	豆科	IIBa.57	Leguminosae	豆科	Macrotyloma	長硬皮豆屬
Angiospermae	O30.140	Rosanae	薔薇超目	Fabales	豆目	Fabaceae	豆科	IIBa.57	Leguminosae	豆科	Medicago	苜蓿屬	naturalized
Angiospermae	O30.140	Rosanae	薔薇超目	Fabales	豆目	Fabaceae	豆科	IIBa.57	Leguminosae	豆科	Melilotus	草木樨屬
Angiospermae	O30.140	Rosanae	薔薇超目	Fabales	豆目	Fabaceae	豆科	IIBa.57	Leguminosae	豆科	Merremia	菜欒藤屬
Angiospermae	O30.140	Rosanae	薔薇超目	Fabales	豆目	Fabaceae	豆科	IIBa.57	Leguminosae	豆科	Millettia	老荊藤屬
Angiospermae	O30.140	Rosanae	薔薇超目	Fabales	豆目	Fabaceae	豆科	IIBa.57	Leguminosae	豆科	Mimosa	含羞草屬	naturalized
Angiospermae	O30.140	Rosanae	薔薇超目	Fabales	豆目	Fabaceae	豆科	IIBa.57	Leguminosae	豆科	Mucuna	血藤屬
Angiospermae	O30.140	Rosanae	薔薇超目	Fabales	豆目	Fabaceae	豆科	IIBa.57	Leguminosae	豆科	Neonotonia	爪哇大豆屬	naturalized
Angiospermae	O30.140	Rosanae	薔薇超目	Fabales	豆目	Fabaceae	豆科	IIBa.57	Leguminosae	豆科	Neptunia	細枝水合歡屬	naturalized
Angiospermae	O30.140	Rosanae	薔薇超目	Fabales	豆目	Fabaceae	豆科	IIBa.57	Leguminosae	豆科	Ohwia	小槐花屬
Angiospermae	O30.140	Rosanae	薔薇超目	Fabales	豆目	Fabaceae	豆科	IIBa.57	Leguminosae	豆科	Ormocarpum	濱槐屬
Angiospermae	O30.140	Rosanae	薔薇超目	Fabales	豆目	Fabaceae	豆科	IIBa.57	Leguminosae	豆科	Ormosia	紅豆樹屬
Angiospermae	O30.140	Rosanae	薔薇超目	Fabales	豆目	Fabaceae	豆科	IIBa.57	Leguminosae	豆科	Pachyrhizus	豆薯屬	naturalized
Angiospermae	O30.140	Rosanae	薔薇超目	Fabales	豆目	Fabaceae	豆科	IIBa.57	Leguminosae	豆科	Phaseolus	菜豆屬
Angiospermae	O30.140	Rosanae	薔薇超目	Fabales	豆目	Fabaceae	豆科	IIBa.57	Leguminosae	豆科	Phyllodium	排錢樹屬
Angiospermae	O30.140	Rosanae	薔薇超目	Fabales	豆目	Fabaceae	豆科	IIBa.57	Leguminosae	豆科	Psoralea	補骨脂屬	naturalized
Angiospermae	O30.140	Rosanae	薔薇超目	Fabales	豆目	Fabaceae	豆科	IIBa.57	Leguminosae	豆科	Pueraria	葛藤屬
Angiospermae	O30.140	Rosanae	薔薇超目	Fabales	豆目	Fabaceae	豆科	IIBa.57	Leguminosae	豆科	Pycnospora	密子豆屬
Angiospermae	O30.140	Rosanae	薔薇超目	Fabales	豆目	Fabaceae	豆科	IIBa.57	Leguminosae	豆科	Rhynchosia	括根屬
Angiospermae	O30.140	Rosanae	薔薇超目	Fabales	豆目	Fabaceae	豆科	IIBa.57	Leguminosae	豆科	Samanea	雨樹屬	naturalized
Angiospermae	O30.140	Rosanae	薔薇超目	Fabales	豆目	Fabaceae	豆科	IIBa.57	Leguminosae	豆科	Senna	黃槐屬	naturalized
Angiospermae	O30.140	Rosanae	薔薇超目	Fabales	豆目	Fabaceae	豆科	IIBa.57	Leguminosae	豆科	Sesbania	田菁屬	naturalized
Angiospermae	O30.140	Rosanae	薔薇超目	Fabales	豆目	Fabaceae	豆科	IIBa.57	Leguminosae	豆科	Smithia	坡油甘屬
Angiospermae	O30.140	Rosanae	薔薇超目	Fabales	豆目	Fabaceae	豆科	IIBa.57	Leguminosae	豆科	Sophora	苦參屬
Angiospermae	O30.140	Rosanae	薔薇超目	Fabales	豆目	Fabaceae	豆科	IIBa.57	Leguminosae	豆科	Stizolobium	黧豆屬	naturalized
Angiospermae	O30.140	Rosanae	薔薇超目	Fabales	豆目	Fabaceae	豆科	IIBa.57	Leguminosae	豆科	Stylosanthes	筆花豆屬	naturalized
Angiospermae	O30.140	Rosanae	薔薇超目	Fabales	豆目	Fabaceae	豆科	IIBa.57	Leguminosae	豆科	Tadehagi	胡蘆茶屬
Angiospermae	O30.140	Rosanae	薔薇超目	Fabales	豆目	Fabaceae	豆科	IIBa.57	Leguminosae	豆科	Tephrosia	灰毛豆屬
Angiospermae	O30.140	Rosanae	薔薇超目	Fabales	豆目	Fabaceae	豆科	IIBa.57	Leguminosae	豆科	Teramnus	野黃豆屬
Angiospermae	O30.140	Rosanae	薔薇超目	Fabales	豆目	Fabaceae	豆科	IIBa.57	Leguminosae	豆科	Trifolium	菽草屬	naturalized
Angiospermae	O30.140	Rosanae	薔薇超目	Fabales	豆目	Fabaceae	豆科	IIBa.57	Leguminosae	豆科	Trigonella	胡蘆巴屬	naturalized
Angiospermae	O30.140	Rosanae	薔薇超目	Fabales	豆目	Fabaceae	豆科	IIBa.57	Leguminosae	豆科	Uraria	兔尾草屬
Angiospermae	O30.140	Rosanae	薔薇超目	Fabales	豆目	Fabaceae	豆科	IIBa.57	Leguminosae	豆科	Vicia	蠶豆屬	naturalized
Angiospermae	O30.140	Rosanae	薔薇超目	Fabales	豆目	Fabaceae	豆科	IIBa.57	Leguminosae	豆科	Vigna	豇豆屬
Angiospermae	O30.140	Rosanae	薔薇超目	Fabales	豆目	Fabaceae	豆科	IIBa.57	Leguminosae	豆科	Zornia	丁葵草屬
Angiospermae	O30.141	Rosanae	薔薇超目	Fabales	豆目	Surianaceae	海人樹科				Suriana	海人樹屬
Angiospermae	O30.142	Rosanae	薔薇超目	Fabales	豆目	Polygalaceae	遠志科	IIBa.67	Polygalaceae	遠志科	Epirixanthes	鱗葉草屬
Angiospermae	O30.142	Rosanae	薔薇超目	Fabales	豆目	Polygalaceae	遠志科	IIBa.67	Polygalaceae	遠志科	Polygala	遠志屬
Angiospermae	O30.142	Rosanae	薔薇超目	Fabales	豆目	Polygalaceae	遠志科	IIBa.67	Polygalaceae	遠志科	Salomonia	齒果草屬
Angiospermae	O31.143	Rosanae	薔薇超目	Rosales	薔薇目	Rosaceae	薔薇科	IIBa.55	Rosaceae	薔薇科	Agrimonia	龍牙草屬
Angiospermae	O31.143	Rosanae	薔薇超目	Rosales	薔薇目	Rosaceae	薔薇科	IIBa.55	Rosaceae	薔薇科	Aria	赤楊葉梨屬
Angiospermae	O31.143	Rosanae	薔薇超目	Rosales	薔薇目	Rosaceae	薔薇科	IIBa.55	Rosaceae	薔薇科	Cotoneaster	舖地蜈蚣屬
Angiospermae	O31.143	Rosanae	薔薇超目	Rosales	薔薇目	Rosaceae	薔薇科	IIBa.55	Rosaceae	薔薇科	Crataegus	山楂屬
Angiospermae	O31.143	Rosanae	薔薇超目	Rosales	薔薇目	Rosaceae	薔薇科	IIBa.55	Rosaceae	薔薇科	Duchesnea	蛇莓屬
Angiospermae	O31.143	Rosanae	薔薇超目	Rosales	薔薇目	Rosaceae	薔薇科	IIBa.55	Rosaceae	薔薇科	Eriobotrya	枇杷屬
Angiospermae	O31.143	Rosanae	薔薇超目	Rosales	薔薇目	Rosaceae	薔薇科	IIBa.55	Rosaceae	薔薇科	Filipendula	蚊子草屬
Angiospermae	O31.143	Rosanae	薔薇超目	Rosales	薔薇目	Rosaceae	薔薇科	IIBa.55	Rosaceae	薔薇科	Fragaria	草莓屬
Angiospermae	O31.143	Rosanae	薔薇超目	Rosales	薔薇目	Rosaceae	薔薇科	IIBa.55	Rosaceae	薔薇科	Geum	水楊梅屬
Angiospermae	O31.143	Rosanae	薔薇超目	Rosales	薔薇目	Rosaceae	薔薇科	IIBa.55	Rosaceae	薔薇科	Macromeles	海棠屬
Angiospermae	O31.143	Rosanae	薔薇超目	Rosales	薔薇目	Rosaceae	薔薇科	IIBa.55	Rosaceae	薔薇科	Malus	蘋果屬
Angiospermae	O31.143	Rosanae	薔薇超目	Rosales	薔薇目	Rosaceae	薔薇科	IIBa.55	Rosaceae	薔薇科	Osteomeles	小石積屬
Angiospermae	O31.143	Rosanae	薔薇超目	Rosales	薔薇目	Rosaceae	薔薇科	IIBa.55	Rosaceae	薔薇科	Photinia	石楠屬
Angiospermae	O31.143	Rosanae	薔薇超目	Rosales	薔薇目	Rosaceae	薔薇科	IIBa.55	Rosaceae	薔薇科	Potentilla	翻白草屬
Angiospermae	O31.143	Rosanae	薔薇超目	Rosales	薔薇目	Rosaceae	薔薇科	IIBa.55	Rosaceae	薔薇科	Pourthiaea	老葉兒樹屬
Angiospermae	O31.143	Rosanae	薔薇超目	Rosales	薔薇目	Rosaceae	薔薇科	IIBa.55	Rosaceae	薔薇科	Prinsepia	假甹莢屬
Angiospermae	O31.143	Rosanae	薔薇超目	Rosales	薔薇目	Rosaceae	薔薇科	IIBa.55	Rosaceae	薔薇科	Prunus	梅屬
Angiospermae	O31.143	Rosanae	薔薇超目	Rosales	薔薇目	Rosaceae	薔薇科	IIBa.55	Rosaceae	薔薇科	Pyracantha	火刺木屬
Angiospermae	O31.143	Rosanae	薔薇超目	Rosales	薔薇目	Rosaceae	薔薇科	IIBa.55	Rosaceae	薔薇科	Pyrus	梨屬
Angiospermae	O31.143	Rosanae	薔薇超目	Rosales	薔薇目	Rosaceae	薔薇科	IIBa.55	Rosaceae	薔薇科	Rhaphiolepis	石斑木屬
Angiospermae	O31.143	Rosanae	薔薇超目	Rosales	薔薇目	Rosaceae	薔薇科	IIBa.55	Rosaceae	薔薇科	Rosa	薔薇屬
Angiospermae	O31.143	Rosanae	薔薇超目	Rosales	薔薇目	Rosaceae	薔薇科	IIBa.55	Rosaceae	薔薇科	Rubus	懸鉤子屬
Angiospermae	O31.143	Rosanae	薔薇超目	Rosales	薔薇目	Rosaceae	薔薇科	IIBa.55	Rosaceae	薔薇科	Sanguisorba	地榆屬
Angiospermae	O31.143	Rosanae	薔薇超目	Rosales	薔薇目	Rosaceae	薔薇科	IIBa.55	Rosaceae	薔薇科	Sibbaldia	五蕊莓屬
Angiospermae	O31.143	Rosanae	薔薇超目	Rosales	薔薇目	Rosaceae	薔薇科	IIBa.55	Rosaceae	薔薇科	Sorbus	花楸屬
Angiospermae	O31.143	Rosanae	薔薇超目	Rosales	薔薇目	Rosaceae	薔薇科	IIBa.55	Rosaceae	薔薇科	Spiraea	繡線菊屬
Angiospermae	O31.143	Rosanae	薔薇超目	Rosales	薔薇目	Rosaceae	薔薇科	IIBa.55	Rosaceae	薔薇科	Stephanandra	冠蕊木屬
Angiospermae	O31.146	Rosanae	薔薇超目	Rosales	薔薇目	Elaeagnaceae	胡頹子科	IIBa.88	Elaeagnaceae	胡頹子科	Elaeagnus	胡頹子屬
Angiospermae	O31.147	Rosanae	薔薇超目	Rosales	薔薇目	Rhamnaceae	鼠李科	IIBa.79	Rhamnaceae	鼠李科	Berchemia	黃鱔藤屬
Angiospermae	O31.147	Rosanae	薔薇超目	Rosales	薔薇目	Rhamnaceae	鼠李科	IIBa.79	Rhamnaceae	鼠李科	Colubrina	濱棗屬
Angiospermae	O31.147	Rosanae	薔薇超目	Rosales	薔薇目	Rhamnaceae	鼠李科	IIBa.79	Rhamnaceae	鼠李科	Paliurus	馬甲子屬
Angiospermae	O31.147	Rosanae	薔薇超目	Rosales	薔薇目	Rhamnaceae	鼠李科	IIBa.79	Rhamnaceae	鼠李科	Rhamnus	鼠李屬
Angiospermae	O31.147	Rosanae	薔薇超目	Rosales	薔薇目	Rhamnaceae	鼠李科	IIBa.79	Rhamnaceae	鼠李科	Sageretia	雀梅藤屬
Angiospermae	O31.147	Rosanae	薔薇超目	Rosales	薔薇目	Rhamnaceae	鼠李科	IIBa.79	Rhamnaceae	鼠李科	Ventilago	翼核木屬
Angiospermae	O31.147	Rosanae	薔薇超目	Rosales	薔薇目	Rhamnaceae	鼠李科	IIBa.79	Rhamnaceae	鼠李科	Ziziphus	棗屬
Angiospermae	O31.148	Rosanae	薔薇超目	Rosales	薔薇目	Ulmaceae	榆科	IIBa.6	Ulmaceae	榆科	Ulmus	榆屬
Angiospermae	O31.148	Rosanae	薔薇超目	Rosales	薔薇目	Ulmaceae	榆科	IIBa.6	Ulmaceae	榆科	Zelkova	櫸屬
Angiospermae	O31.149	Rosanae	薔薇超目	Rosales	薔薇目	Cannabaceae	大麻科	IIBa.6	Ulmaceae	榆科	Aphananthe	糙葉樹屬
Angiospermae	O31.149	Rosanae	薔薇超目	Rosales	薔薇目	Cannabaceae	大麻科	IIBa.6	Ulmaceae	榆科	Celtis	朴屬
Angiospermae	O31.149	Rosanae	薔薇超目	Rosales	薔薇目	Cannabaceae	大麻科	IIBa.7	Moraceae	桑科	Humulus	葎草屬
Angiospermae	O31.149	Rosanae	薔薇超目	Rosales	薔薇目	Cannabaceae	大麻科	IIBa.6	Ulmaceae	榆科	Trema	山黃麻屬
Angiospermae	O31.150	Rosanae	薔薇超目	Rosales	薔薇目	Moraceae	桑科	IIBa.7	Moraceae	桑科	Artocarpus	麵包樹屬
Angiospermae	O31.150	Rosanae	薔薇超目	Rosales	薔薇目	Moraceae	桑科	IIBa.7	Moraceae	桑科	Broussonetia	構樹屬
Angiospermae	O31.150	Rosanae	薔薇超目	Rosales	薔薇目	Moraceae	桑科	IIBa.7	Moraceae	桑科	Fatoua	水蛇麻屬
Angiospermae	O31.150	Rosanae	薔薇超目	Rosales	薔薇目	Moraceae	桑科	IIBa.7	Moraceae	桑科	Ficus	榕屬
Angiospermae	O31.150	Rosanae	薔薇超目	Rosales	薔薇目	Moraceae	桑科	IIBa.7	Moraceae	桑科	Maclura	柘樹屬
Angiospermae	O31.150	Rosanae	薔薇超目	Rosales	薔薇目	Moraceae	桑科	IIBa.7	Moraceae	桑科	Malaisia	牛筋藤屬
Angiospermae	O31.150	Rosanae	薔薇超目	Rosales	薔薇目	Moraceae	桑科	IIBa.7	Moraceae	桑科	Morus	桑屬
Angiospermae	O31.151	Rosanae	薔薇超目	Rosales	薔薇目	Urticaceae	蕁麻科	IIBa.8	Urticaceae	蕁麻科	Boehmeria	苧麻屬
Angiospermae	O31.151	Rosanae	薔薇超目	Rosales	薔薇目	Urticaceae	蕁麻科	IIBa.8	Urticaceae	蕁麻科	Chamabainia	蟲蟻麻屬
Angiospermae	O31.151	Rosanae	薔薇超目	Rosales	薔薇目	Urticaceae	蕁麻科	IIBa.8	Urticaceae	蕁麻科	Cypholophus	瘤冠麻屬
Angiospermae	O31.151	Rosanae	薔薇超目	Rosales	薔薇目	Urticaceae	蕁麻科	IIBa.8	Urticaceae	蕁麻科	Debregeasia	水麻屬
Angiospermae	O31.151	Rosanae	薔薇超目	Rosales	薔薇目	Urticaceae	蕁麻科	IIBa.8	Urticaceae	蕁麻科	Dendrocnide	咬人狗屬
Angiospermae	O31.151	Rosanae	薔薇超目	Rosales	薔薇目	Urticaceae	蕁麻科	IIBa.8	Urticaceae	蕁麻科	Droguetia	單蕊麻屬
Angiospermae	O31.151	Rosanae	薔薇超目	Rosales	薔薇目	Urticaceae	蕁麻科	IIBa.8	Urticaceae	蕁麻科	Elatostema	樓梯草屬
Angiospermae	O31.151	Rosanae	薔薇超目	Rosales	薔薇目	Urticaceae	蕁麻科	IIBa.8	Urticaceae	蕁麻科	Girardinia	蠍子草屬
Angiospermae	O31.151	Rosanae	薔薇超目	Rosales	薔薇目	Urticaceae	蕁麻科	IIBa.8	Urticaceae	蕁麻科	Gonostegia	石薯屬
Angiospermae	O31.151	Rosanae	薔薇超目	Rosales	薔薇目	Urticaceae	蕁麻科	IIBa.8	Urticaceae	蕁麻科	Laportea	桑葉麻屬
Angiospermae	O31.151	Rosanae	薔薇超目	Rosales	薔薇目	Urticaceae	蕁麻科	IIBa.8	Urticaceae	蕁麻科	Lecanthus	盤花麻屬
Angiospermae	O31.151	Rosanae	薔薇超目	Rosales	薔薇目	Urticaceae	蕁麻科	IIBa.8	Urticaceae	蕁麻科	Leucosyke	四脈麻屬
Angiospermae	O31.151	Rosanae	薔薇超目	Rosales	薔薇目	Urticaceae	蕁麻科	IIBa.8	Urticaceae	蕁麻科	Maoutia	水絲麻屬
Angiospermae	O31.151	Rosanae	薔薇超目	Rosales	薔薇目	Urticaceae	蕁麻科	IIBa.8	Urticaceae	蕁麻科	Nanocnide	花點草屬
Angiospermae	O31.151	Rosanae	薔薇超目	Rosales	薔薇目	Urticaceae	蕁麻科	IIBa.8	Urticaceae	蕁麻科	Oreocnide	紫麻屬
Angiospermae	O31.151	Rosanae	薔薇超目	Rosales	薔薇目	Urticaceae	蕁麻科	IIBa.8	Urticaceae	蕁麻科	Pellionia	赤車使者屬
Angiospermae	O31.151	Rosanae	薔薇超目	Rosales	薔薇目	Urticaceae	蕁麻科	IIBa.8	Urticaceae	蕁麻科	Pilea	冷水麻屬
Angiospermae	O31.151	Rosanae	薔薇超目	Rosales	薔薇目	Urticaceae	蕁麻科	IIBa.8	Urticaceae	蕁麻科	Pipturus	落尾麻屬
Angiospermae	O31.151	Rosanae	薔薇超目	Rosales	薔薇目	Urticaceae	蕁麻科	IIBa.7A	Cecropiaceae	錐頭麻科	Poikilospermum	錐頭麻屬
Angiospermae	O31.151	Rosanae	薔薇超目	Rosales	薔薇目	Urticaceae	蕁麻科	IIBa.8	Urticaceae	蕁麻科	Pouzolzia	霧水葛屬
Angiospermae	O31.151	Rosanae	薔薇超目	Rosales	薔薇目	Urticaceae	蕁麻科	IIBa.8	Urticaceae	蕁麻科	Procris	烏來麻屬
Angiospermae	O31.151	Rosanae	薔薇超目	Rosales	薔薇目	Urticaceae	蕁麻科	IIBa.8	Urticaceae	蕁麻科	Urtica	蕁麻屬
Angiospermae	O32.153	Rosanae	薔薇超目	Fagales	殼斗目	Fagaceae	殼斗科	IIBa.5	Fagaceae	殼斗科	Castanopsis	栲屬
Angiospermae	O32.153	Rosanae	薔薇超目	Fagales	殼斗目	Fagaceae	殼斗科	IIBa.5	Fagaceae	殼斗科	Cyclobalanopsis	青剛櫟屬
Angiospermae	O32.153	Rosanae	薔薇超目	Fagales	殼斗目	Fagaceae	殼斗科	IIBa.5	Fagaceae	殼斗科	Fagus	水青岡屬
Angiospermae	O32.153	Rosanae	薔薇超目	Fagales	殼斗目	Fagaceae	殼斗科	IIBa.5	Fagaceae	殼斗科	Limlia	楒屬
Angiospermae	O32.153	Rosanae	薔薇超目	Fagales	殼斗目	Fagaceae	殼斗科	IIBa.5	Fagaceae	殼斗科	Lithocarpus	石櫟屬
Angiospermae	O32.153	Rosanae	薔薇超目	Fagales	殼斗目	Fagaceae	殼斗科	IIBa.5	Fagaceae	殼斗科	Pasania	柯屬
Angiospermae	O32.153	Rosanae	薔薇超目	Fagales	殼斗目	Fagaceae	殼斗科	IIBa.5	Fagaceae	殼斗科	Quercus	櫟屬
Angiospermae	O32.154	Rosanae	薔薇超目	Fagales	殼斗目	Myricaceae	楊梅科	IIBa.1	Myricaceae	楊梅科	Morella	楊梅屬
Angiospermae	O32.155	Rosanae	薔薇超目	Fagales	殼斗目	Juglandaceae	胡桃科	IIBa.2	Juglandaceae	胡桃科	Engelhardia	黃杞屬
Angiospermae	O32.155	Rosanae	薔薇超目	Fagales	殼斗目	Juglandaceae	胡桃科	IIBa.2	Juglandaceae	胡桃科	Juglans	胡桃屬
Angiospermae	O32.155	Rosanae	薔薇超目	Fagales	殼斗目	Juglandaceae	胡桃科	IIBa.2	Juglandaceae	胡桃科	Platycarya	化香樹屬
Angiospermae	O32.156	Rosanae	薔薇超目	Fagales	殼斗目	Casuarinaceae	木麻黃科				Casuarina	木麻黃屬	cultivated
Angiospermae	O32.158	Rosanae	薔薇超目	Fagales	殼斗目	Betulaceae	樺木科	IIBa.4	Betulaceae	樺木科	Alnus	赤楊屬
Angiospermae	O32.158	Rosanae	薔薇超目	Fagales	殼斗目	Betulaceae	樺木科	IIBa.4	Betulaceae	樺木科	Carpinus	千金榆屬
Angiospermae	O32.158	Rosanae	薔薇超目	Fagales	殼斗目	Betulaceae	樺木科	IIBa.4	Betulaceae	樺木科	Corylus	榛屬
Angiospermae	O33.162	Rosanae	薔薇超目	Cucurbitales	瓜目	Coriariaceae	馬桑科	IIBa.68	Coriariaceae	馬桑科	Coriaria	馬桑屬
Angiospermae	O33.163	Rosanae	薔薇超目	Cucurbitales	瓜目	Cucurbitaceae	葫蘆科	IIBa.94	Cucurbitaceae	葫蘆科	Actinostemma	合子草屬
Angiospermae	O33.163	Rosanae	薔薇超目	Cucurbitales	瓜目	Cucurbitaceae	葫蘆科	IIBa.94	Cucurbitaceae	葫蘆科	Benincasa	冬瓜屬	naturalized
Angiospermae	O33.163	Rosanae	薔薇超目	Cucurbitales	瓜目	Cucurbitaceae	葫蘆科	IIBa.94	Cucurbitaceae	葫蘆科	Citrullus	西瓜屬	naturalized
Angiospermae	O33.163	Rosanae	薔薇超目	Cucurbitales	瓜目	Cucurbitaceae	葫蘆科	IIBa.94	Cucurbitaceae	葫蘆科	Coccinia	紅瓜屬	naturalized
Angiospermae	O33.163	Rosanae	薔薇超目	Cucurbitales	瓜目	Cucurbitaceae	葫蘆科	IIBa.94	Cucurbitaceae	葫蘆科	Cucurbita	南瓜屬	naturalized
Angiospermae	O33.163	Rosanae	薔薇超目	Cucurbitales	瓜目	Cucurbitaceae	葫蘆科	IIBa.94	Cucurbitaceae	葫蘆科	Diplocyclos	雙輪瓜屬
Angiospermae	O33.163	Rosanae	薔薇超目	Cucurbitales	瓜目	Cucurbitaceae	葫蘆科	IIBa.94	Cucurbitaceae	葫蘆科	Gymnopetalum	裸瓣瓜屬
Angiospermae	O33.163	Rosanae	薔薇超目	Cucurbitales	瓜目	Cucurbitaceae	葫蘆科	IIBa.94	Cucurbitaceae	葫蘆科	Gynostemma	絞股藍屬
Angiospermae	O33.163	Rosanae	薔薇超目	Cucurbitales	瓜目	Cucurbitaceae	葫蘆科	IIBa.94	Cucurbitaceae	葫蘆科	Luffa	絲瓜屬	naturalized
Angiospermae	O33.163	Rosanae	薔薇超目	Cucurbitales	瓜目	Cucurbitaceae	葫蘆科	IIBa.94	Cucurbitaceae	葫蘆科	Melothria	垂瓜果屬
Angiospermae	O33.163	Rosanae	薔薇超目	Cucurbitales	瓜目	Cucurbitaceae	葫蘆科	IIBa.94	Cucurbitaceae	葫蘆科	Momordica	苦瓜屬
Angiospermae	O33.163	Rosanae	薔薇超目	Cucurbitales	瓜目	Cucurbitaceae	葫蘆科	IIBa.94	Cucurbitaceae	葫蘆科	Mukia	紅紐子屬
Angiospermae	O33.163	Rosanae	薔薇超目	Cucurbitales	瓜目	Cucurbitaceae	葫蘆科	IIBa.94	Cucurbitaceae	葫蘆科	Neoalsomitra	穿山龍屬
Angiospermae	O33.163	Rosanae	薔薇超目	Cucurbitales	瓜目	Cucurbitaceae	葫蘆科	IIBa.94	Cucurbitaceae	葫蘆科	Sechium	佛手瓜屬	naturalized
Angiospermae	O33.163	Rosanae	薔薇超目	Cucurbitales	瓜目	Cucurbitaceae	葫蘆科	IIBa.94	Cucurbitaceae	葫蘆科	Sicyos	刺果瓜屬	naturalized
Angiospermae	O33.163	Rosanae	薔薇超目	Cucurbitales	瓜目	Cucurbitaceae	葫蘆科	IIBa.94	Cucurbitaceae	葫蘆科	Siraitia	羅漢果屬
Angiospermae	O33.163	Rosanae	薔薇超目	Cucurbitales	瓜目	Cucurbitaceae	葫蘆科	IIBa.94	Cucurbitaceae	葫蘆科	Solena	茅瓜屬
Angiospermae	O33.163	Rosanae	薔薇超目	Cucurbitales	瓜目	Cucurbitaceae	葫蘆科	IIBa.94	Cucurbitaceae	葫蘆科	Thladiantha	青牛膽屬
Angiospermae	O33.163	Rosanae	薔薇超目	Cucurbitales	瓜目	Cucurbitaceae	葫蘆科	IIBa.94	Cucurbitaceae	葫蘆科	Trichosanthes	括樓屬
Angiospermae	O33.163	Rosanae	薔薇超目	Cucurbitales	瓜目	Cucurbitaceae	葫蘆科	IIBa.94	Cucurbitaceae	葫蘆科	Zehneria	馬㼎兒屬
Angiospermae	O33.166	Rosanae	薔薇超目	Cucurbitales	瓜目	Begoniaceae	秋海棠科	IIBa.93	Begoniaceae	秋海棠科	Begonia	秋海棠屬
Angiospermae	O34.168	Rosanae	薔薇超目	Celastrales	衛矛目	Celastraceae	衛矛科	IIBa.75	Celastraceae	衛矛科	Celastrus	南蛇藤屬
Angiospermae	O34.168	Rosanae	薔薇超目	Celastrales	衛矛目	Celastraceae	衛矛科	IIBa.75	Celastraceae	衛矛科	Euonymus	衛矛屬
Angiospermae	O34.168	Rosanae	薔薇超目	Celastrales	衛矛目	Celastraceae	衛矛科	IIBa.75	Celastraceae	衛矛科	Maytenus	美登木屬
Angiospermae	O34.168	Rosanae	薔薇超目	Celastrales	衛矛目	Celastraceae	衛矛科	IIBa.75	Celastraceae	衛矛科	Microtropis	假衛矛屬
Angiospermae	O34.168	Rosanae	薔薇超目	Celastrales	衛矛目	Celastraceae	衛矛科	IIBa.75	Celastraceae	衛矛科	Parnassia	梅花草屬
Angiospermae	O34.168	Rosanae	薔薇超目	Celastrales	衛矛目	Celastraceae	衛矛科	IIBa.75	Celastraceae	衛矛科	Tripterygium	雷公藤屬
Angiospermae	O35.170	Rosanae	薔薇超目	Oxalidales	酢漿草目	Connaraceae	牛栓藤科	IIBa.56	Connaraceae	牛栓藤科	Connarus	牛栓藤屬
Angiospermae	O35.170	Rosanae	薔薇超目	Oxalidales	酢漿草目	Connaraceae	牛栓藤科	IIBa.56	Connaraceae	牛栓藤科	Rourea	紅葉藤屬
Angiospermae	O35.171	Rosanae	薔薇超目	Oxalidales	酢漿草目	Oxalidaceae	酢漿草科	IIBa.58	Oxalidaceae	酢漿草科	Averrhoa	陽桃屬	naturalized
Angiospermae	O35.171	Rosanae	薔薇超目	Oxalidales	酢漿草目	Oxalidaceae	酢漿草科	IIBa.58	Oxalidaceae	酢漿草科	Biophytum	羞禮花屬
Angiospermae	O35.171	Rosanae	薔薇超目	Oxalidales	酢漿草目	Oxalidaceae	酢漿草科	IIBa.58	Oxalidaceae	酢漿草科	Oxalis	酢漿草屬
Angiospermae	O35.173	Rosanae	薔薇超目	Oxalidales	酢漿草目	Elaeocarpaceae	杜英科	IIBa.82	Elaeocarpaceae	杜英科	Elaeocarpus	杜英屬
Angiospermae	O35.173	Rosanae	薔薇超目	Oxalidales	酢漿草目	Elaeocarpaceae	杜英科	IIBa.82	Elaeocarpaceae	杜英科	Sloanea	猴歡喜屬
Angiospermae	O36.179	Rosanae	薔薇超目	Malpighiales	黃褥花目	Rhizophoraceae	紅樹科	IIBa.99	Rhizophoraceae	紅樹科	Bruguiera	木欖屬	extinct
Angiospermae	O36.179	Rosanae	薔薇超目	Malpighiales	黃褥花目	Rhizophoraceae	紅樹科	IIBa.99	Rhizophoraceae	紅樹科	Ceriops	角果木屬	extinct
Angiospermae	O36.179	Rosanae	薔薇超目	Malpighiales	黃褥花目	Rhizophoraceae	紅樹科	IIBa.99	Rhizophoraceae	紅樹科	Kandelia	水筆仔屬
Angiospermae	O36.179	Rosanae	薔薇超目	Malpighiales	黃褥花目	Rhizophoraceae	紅樹科	IIBa.99	Rhizophoraceae	紅樹科	Rhizophora	紅樹屬
Angiospermae	O36.181	Rosanae	薔薇超目	Malpighiales	黃褥花目	Ochnaceae	金蓮木科				Ochna	金蓮木屬	cultivated
Angiospermae	O36.183	Rosanae	薔薇超目	Malpighiales	黃褥花目	Clusiaceae	藤黃科	IIBa.46	Guttiferae	金絲桃科	Garcinia	福木屬
Angiospermae	O36.184	Rosanae	薔薇超目	Malpighiales	黃褥花目	Calophyllaceae	胡桐科	IIBa.46	Guttiferae	金絲桃科	Calophyllum	胡桐屬
Angiospermae	O36.186	Rosanae	薔薇超目	Malpighiales	黃褥花目	Hypericaceae	金絲桃科	IIBa.46	Guttiferae	金絲桃科	Hypericum	金絲桃屬
Angiospermae	O36.186	Rosanae	薔薇超目	Malpighiales	黃褥花目	Hypericaceae	金絲桃科	IIBa.46	Guttiferae	金絲桃科	Triadenum	三腺金絲桃屬
Angiospermae	O36.189	Rosanae	薔薇超目	Malpighiales	黃褥花目	Putranjivaceae	非洲核果木科	IIBa.61	Euphorbiaceae	大戟科	Drypetes	鐵色屬
Angiospermae	O36.191	Rosanae	薔薇超目	Malpighiales	黃褥花目	Elatinaceae	溝繁縷科	IIBa.92	Elatinaceae	溝繁縷科	Bergia	伯格草屬
Angiospermae	O36.191	Rosanae	薔薇超目	Malpighiales	黃褥花目	Elatinaceae	溝繁縷科	IIBa.92	Elatinaceae	溝繁縷科	Elatine	溝繁縷屬
Angiospermae	O36.192	Rosanae	薔薇超目	Malpighiales	黃褥花目	Malpighiaceae	黃褥花科	IIBa.66	Malpighiaceae	黃褥花科	Hiptage	猿尾藤屬
Angiospermae	O36.192	Rosanae	薔薇超目	Malpighiales	黃褥花目	Malpighiaceae	黃褥花科	IIBa.66	Malpighiaceae	黃褥花科	Ryssopterys	翅實藤屬
Angiospermae	O36.192	Rosanae	薔薇超目	Malpighiales	黃褥花目	Malpighiaceae	黃褥花科	IIBa.66	Malpighiaceae	黃褥花科	Tristellateia	三星果藤屬
Angiospermae	O36.200	Rosanae	薔薇超目	Malpighiales	黃褥花目	Violaceae	堇菜科	IIBa.90	Violaceae	堇菜科	Hybanthus	鼠鞭草屬
Angiospermae	O36.200	Rosanae	薔薇超目	Malpighiales	黃褥花目	Violaceae	堇菜科	IIBa.90	Violaceae	堇菜科	Viola	菫菜屬
Angiospermae	O36.202	Rosanae	薔薇超目	Malpighiales	黃褥花目	Passifloraceae	西番蓮科	IIBa.91A	Passifloraceae	西番蓮科	Modecca	假西番蓮屬
Angiospermae	O36.202	Rosanae	薔薇超目	Malpighiales	黃褥花目	Passifloraceae	西番蓮科	IIBa.91A	Passifloraceae	西番蓮科	Passiflora	西番蓮屬	naturalized
Angiospermae	O36.204	Rosanae	薔薇超目	Malpighiales	黃褥花目	Salicaceae	楊柳科	IIBa.89	Flacourtiaceae	大風子科	Casearia	嘉賜木屬
Angiospermae	O36.204	Rosanae	薔薇超目	Malpighiales	黃褥花目	Salicaceae	楊柳科	IIBa.89	Flacourtiaceae	大風子科	Flacourtia	羅庚果屬
Angiospermae	O36.204	Rosanae	薔薇超目	Malpighiales	黃褥花目	Salicaceae	楊柳科	IIBa.89	Flacourtiaceae	大風子科	Homalium	天料木屬
Angiospermae	O36.204	Rosanae	薔薇超目	Malpighiales	黃褥花目	Salicaceae	楊柳科	IIBa.89	Flacourtiaceae	大風子科	Idesia	山桐子屬
Angiospermae	O36.204	Rosanae	薔薇超目	Malpighiales	黃褥花目	Salicaceae	楊柳科	IIBa.3	Salicaceae	楊柳科	Salix	柳屬
Angiospermae	O36.204	Rosanae	薔薇超目	Malpighiales	黃褥花目	Salicaceae	楊柳科	IIBa.89	Flacourtiaceae	大風子科	Scolopia	魯花樹屬
Angiospermae	O36.204	Rosanae	薔薇超目	Malpighiales	黃褥花目	Salicaceae	楊柳科	IIBa.89	Flacourtiaceae	大風子科	Xylosma	柞木屬
Angiospermae	O36.207	Rosanae	薔薇超目	Malpighiales	黃褥花目	Euphorbiaceae	大戟科	IIBa.61	Euphorbiaceae	大戟科	Acalypha	鐵莧屬
Angiospermae	O36.207	Rosanae	薔薇超目	Malpighiales	黃褥花目	Euphorbiaceae	大戟科	IIBa.61	Euphorbiaceae	大戟科	Alchornea	山麻桿屬
Angiospermae	O36.207	Rosanae	薔薇超目	Malpighiales	黃褥花目	Euphorbiaceae	大戟科	IIBa.61	Euphorbiaceae	大戟科	Claoxylon	假鐵莧屬
Angiospermae	O36.207	Rosanae	薔薇超目	Malpighiales	黃褥花目	Euphorbiaceae	大戟科	IIBa.61	Euphorbiaceae	大戟科	Croton	巴豆屬
Angiospermae	O36.207	Rosanae	薔薇超目	Malpighiales	黃褥花目	Euphorbiaceae	大戟科	IIBa.61	Euphorbiaceae	大戟科	Euphorbia	大戟屬
Angiospermae	O36.207	Rosanae	薔薇超目	Malpighiales	黃褥花目	Euphorbiaceae	大戟科	IIBa.61	Euphorbiaceae	大戟科	Excoecaria	土沉香屬
Angiospermae	O36.207	Rosanae	薔薇超目	Malpighiales	黃褥花目	Euphorbiaceae	大戟科	IIBa.61	Euphorbiaceae	大戟科	Homalanthus	圓葉血桐屬
Angiospermae	O36.207	Rosanae	薔薇超目	Malpighiales	黃褥花目	Euphorbiaceae	大戟科	IIBa.61	Euphorbiaceae	大戟科	Homonoia	水楊梅屬
Angiospermae	O36.207	Rosanae	薔薇超目	Malpighiales	黃褥花目	Euphorbiaceae	大戟科	IIBa.61	Euphorbiaceae	大戟科	Macaranga	血桐屬
Angiospermae	O36.207	Rosanae	薔薇超目	Malpighiales	黃褥花目	Euphorbiaceae	大戟科	IIBa.61	Euphorbiaceae	大戟科	Mallotus	野桐屬
Angiospermae	O36.207	Rosanae	薔薇超目	Malpighiales	黃褥花目	Euphorbiaceae	大戟科	IIBa.61	Euphorbiaceae	大戟科	Manihot	木薯屬	naturalized
Angiospermae	O36.207	Rosanae	薔薇超目	Malpighiales	黃褥花目	Euphorbiaceae	大戟科	IIBa.61	Euphorbiaceae	大戟科	Melanolepis	蟲屎屬
Angiospermae	O36.207	Rosanae	薔薇超目	Malpighiales	黃褥花目	Euphorbiaceae	大戟科	IIBa.61	Euphorbiaceae	大戟科	Mercurialis	山靛屬
Angiospermae	O36.207	Rosanae	薔薇超目	Malpighiales	黃褥花目	Euphorbiaceae	大戟科	IIBa.61	Euphorbiaceae	大戟科	Ricinus	蓖麻屬	naturalized
Angiospermae	O36.207	Rosanae	薔薇超目	Malpighiales	黃褥花目	Euphorbiaceae	大戟科	IIBa.61	Euphorbiaceae	大戟科	Sapium	烏桕屬
Angiospermae	O36.207	Rosanae	薔薇超目	Malpighiales	黃褥花目	Euphorbiaceae	大戟科	IIBa.61	Euphorbiaceae	大戟科	Suregada	白樹屬
Angiospermae	O36.207	Rosanae	薔薇超目	Malpighiales	黃褥花目	Euphorbiaceae	大戟科	IIBa.61	Euphorbiaceae	大戟科	Vernicia	油桐屬
Angiospermae	O36.208	Rosanae	薔薇超目	Malpighiales	黃褥花目	Linaceae	亞麻科				Linum	亞麻屬	cultivated
Angiospermae	O36.211	Rosanae	薔薇超目	Malpighiales	黃褥花目	Phyllanthaceae	葉下珠科	IIBa.61	Euphorbiaceae	大戟科	Antidesma	五月茶屬
Angiospermae	O36.211	Rosanae	薔薇超目	Malpighiales	黃褥花目	Phyllanthaceae	葉下珠科	IIBa.61	Euphorbiaceae	大戟科	Bischofia	重陽木屬
Angiospermae	O36.211	Rosanae	薔薇超目	Malpighiales	黃褥花目	Phyllanthaceae	葉下珠科	IIBa.61	Euphorbiaceae	大戟科	Breynia	山漆莖屬
Angiospermae	O36.211	Rosanae	薔薇超目	Malpighiales	黃褥花目	Phyllanthaceae	葉下珠科	IIBa.61	Euphorbiaceae	大戟科	Bridelia	土密樹屬
Angiospermae	O36.211	Rosanae	薔薇超目	Malpighiales	黃褥花目	Phyllanthaceae	葉下珠科	IIBa.61	Euphorbiaceae	大戟科	Flueggea	白飯樹屬
Angiospermae	O36.211	Rosanae	薔薇超目	Malpighiales	黃褥花目	Phyllanthaceae	葉下珠科	IIBa.61	Euphorbiaceae	大戟科	Glochidion	饅頭果屬
Angiospermae	O36.211	Rosanae	薔薇超目	Malpighiales	黃褥花目	Phyllanthaceae	葉下珠科	IIBa.61	Euphorbiaceae	大戟科	Margaritaria	紫黃屬
Angiospermae	O36.211	Rosanae	薔薇超目	Malpighiales	黃褥花目	Phyllanthaceae	葉下珠科	IIBa.61	Euphorbiaceae	大戟科	Phyllanthus	油柑屬
Angiospermae	O37.212	Rosanae	薔薇超目	Geraniales	牻牛兒苗目	Geraniaceae	牻牛兒苗科	IIBa.59	Geraniaceae	牻牛兒苗科	Erodium	牻牛兒苗屬	naturalized
Angiospermae	O37.212	Rosanae	薔薇超目	Geraniales	牻牛兒苗目	Geraniaceae	牻牛兒苗科	IIBa.59	Geraniaceae	牻牛兒苗科	Geranium	老鸛草屬
Angiospermae	O38.214	Rosanae	薔薇超目	Myrtales	桃金孃目	Combretaceae	使君子科	IIBa.100	Combretaceae	使君子科	Lumnitzera	欖李屬
Angiospermae	O38.214	Rosanae	薔薇超目	Myrtales	桃金孃目	Combretaceae	使君子科	IIBa.100	Combretaceae	使君子科	Terminalia	欖仁屬
Angiospermae	O38.215	Rosanae	薔薇超目	Myrtales	桃金孃目	Lythraceae	千屈菜科	IIBa.95	Lythraceae	千屈菜科	Ammannia	水莧菜屬
Angiospermae	O38.215	Rosanae	薔薇超目	Myrtales	桃金孃目	Lythraceae	千屈菜科	IIBa.95	Lythraceae	千屈菜科	Cuphea	克非亞草屬	naturalized
Angiospermae	O38.215	Rosanae	薔薇超目	Myrtales	桃金孃目	Lythraceae	千屈菜科	IIBa.95	Lythraceae	千屈菜科	Lagerstroemia	紫薇屬
Angiospermae	O38.215	Rosanae	薔薇超目	Myrtales	桃金孃目	Lythraceae	千屈菜科	IIBa.95	Lythraceae	千屈菜科	Pemphis	水芫花屬
Angiospermae	O38.215	Rosanae	薔薇超目	Myrtales	桃金孃目	Lythraceae	千屈菜科				Punica	石榴屬	naturalized
Angiospermae	O38.215	Rosanae	薔薇超目	Myrtales	桃金孃目	Lythraceae	千屈菜科	IIBa.95	Lythraceae	千屈菜科	Rotala	水豬母乳屬
Angiospermae	O38.215	Rosanae	薔薇超目	Myrtales	桃金孃目	Lythraceae	千屈菜科	IIBa.101A	Trapaceae	菱科	Trapa	菱屬
Angiospermae	O38.216	Rosanae	薔薇超目	Myrtales	桃金孃目	Onagraceae	柳葉菜科	IIBa.101	Onagraceae	柳葉菜科	Circaea	露珠草屬
Angiospermae	O38.216	Rosanae	薔薇超目	Myrtales	桃金孃目	Onagraceae	柳葉菜科	IIBa.101	Onagraceae	柳葉菜科	Epilobium	柳葉菜屬
Angiospermae	O38.216	Rosanae	薔薇超目	Myrtales	桃金孃目	Onagraceae	柳葉菜科	IIBa.101	Onagraceae	柳葉菜科	Ludwigia	水丁香屬
Angiospermae	O38.216	Rosanae	薔薇超目	Myrtales	桃金孃目	Onagraceae	柳葉菜科	IIBa.101	Onagraceae	柳葉菜科	Oenothera	待宵草屬
Angiospermae	O38.218	Rosanae	薔薇超目	Myrtales	桃金孃目	Myrtaceae	桃金孃科	IIBa.96	Myrtaceae	桃金孃科	Acmena	賽赤楠屬
Angiospermae	O38.218	Rosanae	薔薇超目	Myrtales	桃金孃目	Myrtaceae	桃金孃科	IIBa.96	Myrtaceae	桃金孃科	Decaspermum	十子木屬
Angiospermae	O38.218	Rosanae	薔薇超目	Myrtales	桃金孃目	Myrtaceae	桃金孃科	IIBa.96	Myrtaceae	桃金孃科	Eucalyptus	桉屬	naturalized
Angiospermae	O38.218	Rosanae	薔薇超目	Myrtales	桃金孃目	Myrtaceae	桃金孃科	IIBa.96	Myrtaceae	桃金孃科	Melaleuca	白千層屬	naturalized
Angiospermae	O38.218	Rosanae	薔薇超目	Myrtales	桃金孃目	Myrtaceae	桃金孃科	IIBa.96	Myrtaceae	桃金孃科	Psidium	番石榴屬	naturalized
Angiospermae	O38.218	Rosanae	薔薇超目	Myrtales	桃金孃目	Myrtaceae	桃金孃科	IIBa.96	Myrtaceae	桃金孃科	Rhodomyrtus	桃金孃屬
Angiospermae	O38.218	Rosanae	薔薇超目	Myrtales	桃金孃目	Myrtaceae	桃金孃科	IIBa.96	Myrtaceae	桃金孃科	Syzygium	赤楠屬
Angiospermae	O38.219	Rosanae	薔薇超目	Myrtales	桃金孃目	Melastomataceae	野牡丹科	IIBa.98	Melastomataceae	野牡丹科	Astronia	大野牡丹屬
Angiospermae	O38.219	Rosanae	薔薇超目	Myrtales	桃金孃目	Melastomataceae	野牡丹科	IIBa.98	Melastomataceae	野牡丹科	Barthea	深山野牡丹屬
Angiospermae	O38.219	Rosanae	薔薇超目	Myrtales	桃金孃目	Melastomataceae	野牡丹科	IIBa.98	Melastomataceae	野牡丹科	Blastus	柏拉木屬
Angiospermae	O38.219	Rosanae	薔薇超目	Myrtales	桃金孃目	Melastomataceae	野牡丹科	IIBa.98	Melastomataceae	野牡丹科	Bredia	金石榴屬
Angiospermae	O38.219	Rosanae	薔薇超目	Myrtales	桃金孃目	Melastomataceae	野牡丹科	IIBa.98	Melastomataceae	野牡丹科	Clidemia	毛野牡丹屬	naturalized
Angiospermae	O38.219	Rosanae	薔薇超目	Myrtales	桃金孃目	Melastomataceae	野牡丹科	IIBa.98	Melastomataceae	野牡丹科	Medinilla	野牡丹藤屬
Angiospermae	O38.219	Rosanae	薔薇超目	Myrtales	桃金孃目	Melastomataceae	野牡丹科	IIBa.98	Melastomataceae	野牡丹科	Melastoma	野牡丹屬
Angiospermae	O38.219	Rosanae	薔薇超目	Myrtales	桃金孃目	Melastomataceae	野牡丹科	IIBa.98	Melastomataceae	野牡丹科	Memecylon	羊角扭屬
Angiospermae	O38.219	Rosanae	薔薇超目	Myrtales	桃金孃目	Melastomataceae	野牡丹科	IIBa.98	Melastomataceae	野牡丹科	Osbeckia	金錦香屬
Angiospermae	O38.219	Rosanae	薔薇超目	Myrtales	桃金孃目	Melastomataceae	野牡丹科	IIBa.98	Melastomataceae	野牡丹科	Otanthera	耳葯花屬
Angiospermae	O38.219	Rosanae	薔薇超目	Myrtales	桃金孃目	Melastomataceae	野牡丹科	IIBa.98	Melastomataceae	野牡丹科	Pachycentria	厚距花屬
Angiospermae	O38.219	Rosanae	薔薇超目	Myrtales	桃金孃目	Melastomataceae	野牡丹科	IIBa.98	Melastomataceae	野牡丹科	Sarcopyramis	肉穗野牡丹屬
Angiospermae	O38.219	Rosanae	薔薇超目	Myrtales	桃金孃目	Melastomataceae	野牡丹科	IIBa.98	Melastomataceae	野牡丹科	Sonerila	蜂鬥草屬
Angiospermae	O39.226	Rosanae	薔薇超目	Crossosomatales	流蘇子目	Staphyleaceae	省沽油科	IIBa.76	Staphyleaceae	省沽油科	Euscaphis	野鴉椿屬
Angiospermae	O39.226	Rosanae	薔薇超目	Crossosomatales	流蘇子目	Staphyleaceae	省沽油科	IIBa.76	Staphyleaceae	省沽油科	Turpinia	山香圓屬
Angiospermae	O39.228	Rosanae	薔薇超目	Crossosomatales	流蘇子目	Stachyuraceae	旌節花科	IIBa.91	Stachyuraceae	旌節花科	Stachyurus	通條樹屬
Angiospermae	O41.234	Rosanae	薔薇超目	Huerteales	腺椒樹目	Dipentodontaceae	十齒花科	IIBa.75	Celastraceae	衛矛科	Perrottetia	核子木屬
Angiospermae	O42.238	Rosanae	薔薇超目	Sapindales	無患子目	Burseraceae	橄欖科				Canarium	橄欖屬	cultivated
Angiospermae	O42.239	Rosanae	薔薇超目	Sapindales	無患子目	Anacardiaceae	漆樹科	IIBa.69	Anacardiaceae	漆樹科	Buchanania	山檨子屬
Angiospermae	O42.239	Rosanae	薔薇超目	Sapindales	無患子目	Anacardiaceae	漆樹科	IIBa.69	Anacardiaceae	漆樹科	Mangifera	檬果屬	naturalized
Angiospermae	O42.239	Rosanae	薔薇超目	Sapindales	無患子目	Anacardiaceae	漆樹科	IIBa.69	Anacardiaceae	漆樹科	Pistacia	黃連木屬
Angiospermae	O42.239	Rosanae	薔薇超目	Sapindales	無患子目	Anacardiaceae	漆樹科	IIBa.69	Anacardiaceae	漆樹科	Rhus	漆樹屬
Angiospermae	O42.239	Rosanae	薔薇超目	Sapindales	無患子目	Anacardiaceae	漆樹科	IIBa.69	Anacardiaceae	漆樹科	Schinus	巴西胡椒木屬	naturalized
Angiospermae	O42.239	Rosanae	薔薇超目	Sapindales	無患子目	Anacardiaceae	漆樹科	IIBa.69	Anacardiaceae	漆樹科	Semecarpus	大果漆屬
Angiospermae	O42.240	Rosanae	薔薇超目	Sapindales	無患子目	Sapindaceae	無患子科	IIBa.70	Aceraceae	槭樹科	Acer	槭屬
Angiospermae	O42.240	Rosanae	薔薇超目	Sapindales	無患子目	Sapindaceae	無患子科	IIBa.71	Sapindaceae	無患子科	Allophylus	止宮樹屬
Angiospermae	O42.240	Rosanae	薔薇超目	Sapindales	無患子目	Sapindaceae	無患子科	IIBa.71	Sapindaceae	無患子科	Cardiospermum	倒地鈴屬	naturalized
Angiospermae	O42.240	Rosanae	薔薇超目	Sapindales	無患子目	Sapindaceae	無患子科	IIBa.71	Sapindaceae	無患子科	Dodonaea	車桑子屬
Angiospermae	O42.240	Rosanae	薔薇超目	Sapindales	無患子目	Sapindaceae	無患子科	IIBa.71	Sapindaceae	無患子科	Euphoria	龍眼屬	naturalized
Angiospermae	O42.240	Rosanae	薔薇超目	Sapindales	無患子目	Sapindaceae	無患子科	IIBa.71	Sapindaceae	無患子科	Eurycorymbus	賽欒華屬
Angiospermae	O42.240	Rosanae	薔薇超目	Sapindales	無患子目	Sapindaceae	無患子科	IIBa.71	Sapindaceae	無患子科	Koelreuteria	欒樹屬
Angiospermae	O42.240	Rosanae	薔薇超目	Sapindales	無患子目	Sapindaceae	無患子科	IIBa.71	Sapindaceae	無患子科	Litchi	荔枝屬	cultivated
Angiospermae	O42.240	Rosanae	薔薇超目	Sapindales	無患子目	Sapindaceae	無患子科	IIBa.71	Sapindaceae	無患子科	Pometia	番龍眼屬
Angiospermae	O42.240	Rosanae	薔薇超目	Sapindales	無患子目	Sapindaceae	無患子科	IIBa.71	Sapindaceae	無患子科	Sapindus	無患子屬
Angiospermae	O42.241	Rosanae	薔薇超目	Sapindales	無患子目	Rutaceae	芸香科	IIBa.63	Rutaceae	芸香科	Acronychia	降真香屬
Angiospermae	O42.241	Rosanae	薔薇超目	Sapindales	無患子目	Rutaceae	芸香科	IIBa.63	Rutaceae	芸香科	Atalantia	烏柑屬
Angiospermae	O42.241	Rosanae	薔薇超目	Sapindales	無患子目	Rutaceae	芸香科	IIBa.63	Rutaceae	芸香科	Boenninghausenia	臭節草屬
Angiospermae	O42.241	Rosanae	薔薇超目	Sapindales	無患子目	Rutaceae	芸香科	IIBa.63	Rutaceae	芸香科	Citrus	柑橘屬
Angiospermae	O42.241	Rosanae	薔薇超目	Sapindales	無患子目	Rutaceae	芸香科	IIBa.63	Rutaceae	芸香科	Clausena	黃皮屬
Angiospermae	O42.241	Rosanae	薔薇超目	Sapindales	無患子目	Rutaceae	芸香科	IIBa.63	Rutaceae	芸香科	Fortunella	金橘屬
Angiospermae	O42.241	Rosanae	薔薇超目	Sapindales	無患子目	Rutaceae	芸香科	IIBa.63	Rutaceae	芸香科	Glycosmis	石苓舅屬
Angiospermae	O42.241	Rosanae	薔薇超目	Sapindales	無患子目	Rutaceae	芸香科	IIBa.63	Rutaceae	芸香科	Melicope	三腳虌屬
Angiospermae	O42.241	Rosanae	薔薇超目	Sapindales	無患子目	Rutaceae	芸香科	IIBa.63	Rutaceae	芸香科	Murraya	月橘屬
Angiospermae	O42.241	Rosanae	薔薇超目	Sapindales	無患子目	Rutaceae	芸香科	IIBa.63	Rutaceae	芸香科	Phellodendron	黃蘗屬
Angiospermae	O42.241	Rosanae	薔薇超目	Sapindales	無患子目	Rutaceae	芸香科	IIBa.63	Rutaceae	芸香科	Severinia	烏柑屬
Angiospermae	O42.241	Rosanae	薔薇超目	Sapindales	無患子目	Rutaceae	芸香科	IIBa.63	Rutaceae	芸香科	Skimmia	茵芋屬
Angiospermae	O42.241	Rosanae	薔薇超目	Sapindales	無患子目	Rutaceae	芸香科	IIBa.63	Rutaceae	芸香科	Tetradium	賊仔樹屬
Angiospermae	O42.241	Rosanae	薔薇超目	Sapindales	無患子目	Rutaceae	芸香科	IIBa.63	Rutaceae	芸香科	Toddalia	飛龍掌血屬
Angiospermae	O42.241	Rosanae	薔薇超目	Sapindales	無患子目	Rutaceae	芸香科	IIBa.63	Rutaceae	芸香科	Zanthoxylum	花椒屬
Angiospermae	O42.242	Rosanae	薔薇超目	Sapindales	無患子目	Simaroubaceae	苦木科	IIBa.64	Simaroubaceae	苦木科	Ailanthus	樗屬
Angiospermae	O42.242	Rosanae	薔薇超目	Sapindales	無患子目	Simaroubaceae	苦木科	IIBa.64	Simaroubaceae	苦木科	Brucea	鴉膽子屬
Angiospermae	O42.242	Rosanae	薔薇超目	Sapindales	無患子目	Simaroubaceae	苦木科	IIBa.64	Simaroubaceae	苦木科	Picrasma	苦樹屬
Angiospermae	O42.243	Rosanae	薔薇超目	Sapindales	無患子目	Meliaceae	楝科	IIBa.65	Meliaceae	楝科	Aglaia	樹蘭屬
Angiospermae	O42.243	Rosanae	薔薇超目	Sapindales	無患子目	Meliaceae	楝科	IIBa.65	Meliaceae	楝科	Aphanamixis	山楝屬
Angiospermae	O42.243	Rosanae	薔薇超目	Sapindales	無患子目	Meliaceae	楝科	IIBa.65	Meliaceae	楝科	Chisocheton	擬樫木屬
Angiospermae	O42.243	Rosanae	薔薇超目	Sapindales	無患子目	Meliaceae	楝科	IIBa.65	Meliaceae	楝科	Dysoxylum	椌木屬
Angiospermae	O42.243	Rosanae	薔薇超目	Sapindales	無患子目	Meliaceae	楝科	IIBa.65	Meliaceae	楝科	Melia	楝屬
Angiospermae	O42.243	Rosanae	薔薇超目	Sapindales	無患子目	Meliaceae	楝科	IIBa.65	Meliaceae	楝科	Swietenia	桃花心木屬	naturalized
Angiospermae	O43.245	Rosanae	薔薇超目	Malvales	錦葵目	Muntingiaceae	文定果科	IIBa.83	Tiliaceae	田麻科	Muntingia	西印度櫻桃屬	naturalized
Angiospermae	O43.247	Rosanae	薔薇超目	Malvales	錦葵目	Malvaceae	錦葵科	IIBa.84	Malvaceae	錦葵科	Abelmoschus	秋葵屬
Angiospermae	O43.247	Rosanae	薔薇超目	Malvales	錦葵目	Malvaceae	錦葵科	IIBa.84	Malvaceae	錦葵科	Abutilon	莔麻屬
Angiospermae	O43.247	Rosanae	薔薇超目	Malvales	錦葵目	Malvaceae	錦葵科	IIBa.84	Malvaceae	錦葵科	Anoda	蔓錦葵屬	naturalized
Angiospermae	O43.247	Rosanae	薔薇超目	Malvales	錦葵目	Malvaceae	錦葵科	IIBa.83	Tiliaceae	田麻科	Berrya	六翅木屬
Angiospermae	O43.247	Rosanae	薔薇超目	Malvales	錦葵目	Malvaceae	錦葵科	IIBa.85	Bombacaceae	木棉科	Bombax	木棉屬	naturalized
Angiospermae	O43.247	Rosanae	薔薇超目	Malvales	錦葵目	Malvaceae	錦葵科	IIBa.83	Tiliaceae	田麻科	Corchorus	黃麻屬
Angiospermae	O43.247	Rosanae	薔薇超目	Malvales	錦葵目	Malvaceae	錦葵科	IIBa.86	Sterculiaceae	梧桐科	Firmiana	梧桐屬
Angiospermae	O43.247	Rosanae	薔薇超目	Malvales	錦葵目	Malvaceae	錦葵科	IIBa.83	Tiliaceae	田麻科	Grewia	捕魚木屬
Angiospermae	O43.247	Rosanae	薔薇超目	Malvales	錦葵目	Malvaceae	錦葵科	IIBa.86	Sterculiaceae	梧桐科	Helicteres	山芝麻屬
Angiospermae	O43.247	Rosanae	薔薇超目	Malvales	錦葵目	Malvaceae	錦葵科	IIBa.86	Sterculiaceae	梧桐科	Heritiera	銀葉樹屬
Angiospermae	O43.247	Rosanae	薔薇超目	Malvales	錦葵目	Malvaceae	錦葵科	IIBa.84	Malvaceae	錦葵科	Hibiscus	木槿屬
Angiospermae	O43.247	Rosanae	薔薇超目	Malvales	錦葵目	Malvaceae	錦葵科	IIBa.86	Sterculiaceae	梧桐科	Kleinhovia	克蘭樹屬
Angiospermae	O43.247	Rosanae	薔薇超目	Malvales	錦葵目	Malvaceae	錦葵科	IIBa.84	Malvaceae	錦葵科	Malachra	旋葵屬	naturalized
Angiospermae	O43.247	Rosanae	薔薇超目	Malvales	錦葵目	Malvaceae	錦葵科	IIBa.84	Malvaceae	錦葵科	Malva	錦葵屬	naturalized
Angiospermae	O43.247	Rosanae	薔薇超目	Malvales	錦葵目	Malvaceae	錦葵科	IIBa.84	Malvaceae	錦葵科	Malvastrum	賽葵屬	naturalized
Angiospermae	O43.247	Rosanae	薔薇超目	Malvales	錦葵目	Malvaceae	錦葵科	IIBa.86	Sterculiaceae	梧桐科	Melochia	野路葵屬
Angiospermae	O43.247	Rosanae	薔薇超目	Malvales	錦葵目	Malvaceae	錦葵科	IIBa.84	Malvaceae	錦葵科	Modiola	蔓葵屬	naturalized
Angiospermae	O43.247	Rosanae	薔薇超目	Malvales	錦葵目	Malvaceae	錦葵科	IIBa.85	Bombacaceae	木棉科	Pachira	馬拉巴栗屬	naturalized
Angiospermae	O43.247	Rosanae	薔薇超目	Malvales	錦葵目	Malvaceae	錦葵科	IIBa.86	Sterculiaceae	梧桐科	Pterospermum	翅子樹屬
Angiospermae	O43.247	Rosanae	薔薇超目	Malvales	錦葵目	Malvaceae	錦葵科	IIBa.86	Sterculiaceae	梧桐科	Reevesia	梭羅樹屬
Angiospermae	O43.247	Rosanae	薔薇超目	Malvales	錦葵目	Malvaceae	錦葵科	IIBa.84	Malvaceae	錦葵科	Sida	金午時花屬
Angiospermae	O43.247	Rosanae	薔薇超目	Malvales	錦葵目	Malvaceae	錦葵科	IIBa.86	Sterculiaceae	梧桐科	Sterculia	蘋婆屬
Angiospermae	O43.247	Rosanae	薔薇超目	Malvales	錦葵目	Malvaceae	錦葵科	IIBa.84	Malvaceae	錦葵科	Thespesia	繖楊屬
Angiospermae	O43.247	Rosanae	薔薇超目	Malvales	錦葵目	Malvaceae	錦葵科	IIBa.83	Tiliaceae	田麻科	Triumfetta	垂桉草屬
Angiospermae	O43.247	Rosanae	薔薇超目	Malvales	錦葵目	Malvaceae	錦葵科	IIBa.84	Malvaceae	錦葵科	Urena	野棉花屬
Angiospermae	O43.247	Rosanae	薔薇超目	Malvales	錦葵目	Malvaceae	錦葵科	IIBa.86	Sterculiaceae	梧桐科	Waltheria	草梧桐屬	naturalized
Angiospermae	O43.249	Rosanae	薔薇超目	Malvales	錦葵目	Thymelaeaceae	瑞香科	IIBa.87	Thymelaeaceae	瑞香科	Daphne	瑞香屬
Angiospermae	O43.249	Rosanae	薔薇超目	Malvales	錦葵目	Thymelaeaceae	瑞香科	IIBa.87	Thymelaeaceae	瑞香科	Diplomorpha	毛花屬
Angiospermae	O43.249	Rosanae	薔薇超目	Malvales	錦葵目	Thymelaeaceae	瑞香科	IIBa.87	Thymelaeaceae	瑞香科	Stellera	狼毒屬
Angiospermae	O43.249	Rosanae	薔薇超目	Malvales	錦葵目	Thymelaeaceae	瑞香科	IIBa.87	Thymelaeaceae	瑞香科	Wikstroemia	蕘花屬
Angiospermae	O43.250	Rosanae	薔薇超目	Malvales	錦葵目	Bixaceae	胭脂樹科				Bixa	胭脂樹屬	cultivated
Angiospermae	O43.253	Rosanae	薔薇超目	Malvales	錦葵目	Dipterocarpaceae	龍腦香科				Anisoptera	香安納士屬	cultivated
Angiospermae	O44.254	Rosanae	薔薇超目	Brassicales	十字花目	Akaniaceae	疊珠樹科	IIBa.71A	Bretschneideraceae	鐘萼木科	Bretschneidera	鐘萼木屬
Angiospermae	O44.255	Rosanae	薔薇超目	Brassicales	十字花目	Tropaeolaceae	金蓮花科				Tropaeolum	旱金蓮屬	cultivated
Angiospermae	O44.257	Rosanae	薔薇超目	Brassicales	十字花目	Caricaceae	番木瓜科				Carica	番木瓜屬	naturalized
Angiospermae	O44.268	Rosanae	薔薇超目	Brassicales	十字花目	Capparaceae	山柑科	IIBa.49	Capparaceae	山柑科	Capparis	山柑屬
Angiospermae	O44.268	Rosanae	薔薇超目	Brassicales	十字花目	Capparaceae	山柑科	IIBa.49	Capparaceae	山柑科	Crateva	魚木屬
Angiospermae	O44.269	Rosanae	薔薇超目	Brassicales	十字花目	Cleomaceae	白花菜科	IIBa.49	Capparaceae	山柑科	Cleome	白花菜屬
Angiospermae	O44.270	Rosanae	薔薇超目	Brassicales	十字花目	Brassicaceae	十字花科	IIBa.50	Cruciferae	十字花科	Arabis	筷子芥屬
Angiospermae	O44.270	Rosanae	薔薇超目	Brassicales	十字花目	Brassicaceae	十字花科	IIBa.50	Cruciferae	十字花科	Barbarea	山芥屬
Angiospermae	O44.270	Rosanae	薔薇超目	Brassicales	十字花目	Brassicaceae	十字花科	IIBa.50	Cruciferae	十字花科	Brassica	蕓苔屬
Angiospermae	O44.270	Rosanae	薔薇超目	Brassicales	十字花目	Brassicaceae	十字花科	IIBa.50	Cruciferae	十字花科	Capsella	薺屬	naturalized
Angiospermae	O44.270	Rosanae	薔薇超目	Brassicales	十字花目	Brassicaceae	十字花科	IIBa.50	Cruciferae	十字花科	Cardamine	碎米薺屬
Angiospermae	O44.270	Rosanae	薔薇超目	Brassicales	十字花目	Brassicaceae	十字花科	IIBa.50	Cruciferae	十字花科	Cochlearia	西洋山萮菜
Angiospermae	O44.270	Rosanae	薔薇超目	Brassicales	十字花目	Brassicaceae	十字花科	IIBa.50	Cruciferae	十字花科	Coronopus	濱芥屬	naturalized
Angiospermae	O44.270	Rosanae	薔薇超目	Brassicales	十字花目	Brassicaceae	十字花科	IIBa.50	Cruciferae	十字花科	Draba	山薺屬
Angiospermae	O44.270	Rosanae	薔薇超目	Brassicales	十字花目	Brassicaceae	十字花科	IIBa.50	Cruciferae	十字花科	Eutrema	山葵屬	naturalized
Angiospermae	O44.270	Rosanae	薔薇超目	Brassicales	十字花目	Brassicaceae	十字花科	IIBa.50	Cruciferae	十字花科	Lepidium	獨行菜屬	naturalized
Angiospermae	O44.270	Rosanae	薔薇超目	Brassicales	十字花目	Brassicaceae	十字花科	IIBa.50	Cruciferae	十字花科	Nasturtium	豆瓣菜屬	naturalized
Angiospermae	O44.270	Rosanae	薔薇超目	Brassicales	十字花目	Brassicaceae	十字花科	IIBa.50	Cruciferae	十字花科	Neslia	球果薺屬
Angiospermae	O44.270	Rosanae	薔薇超目	Brassicales	十字花目	Brassicaceae	十字花科	IIBa.50	Cruciferae	十字花科	Raphanus	萊服屬
Angiospermae	O44.270	Rosanae	薔薇超目	Brassicales	十字花目	Brassicaceae	十字花科	IIBa.50	Cruciferae	十字花科	Rapistrum	皺果薺屬	naturalized
Angiospermae	O44.270	Rosanae	薔薇超目	Brassicales	十字花目	Brassicaceae	十字花科	IIBa.50	Cruciferae	十字花科	Rorippa	葶藶屬
Angiospermae	O44.270	Rosanae	薔薇超目	Brassicales	十字花目	Brassicaceae	十字花科	IIBa.50	Cruciferae	十字花科	Sisymbrium	抪娘蒿屬	naturalized
Angiospermae	O44.270	Rosanae	薔薇超目	Brassicales	十字花目	Brassicaceae	十字花科	IIBa.50	Cruciferae	十字花科	Thlaspi	菥蓂屬	naturalized
Angiospermae	O44.270	Rosanae	薔薇超目	Brassicales	十字花目	Brassicaceae	十字花科	IIBa.50	Cruciferae	十字花科	Wasabia	山葵屬
Angiospermae	Q46.273	Santalanae	檀香超目	Santalales	檀香目	Olacaceae	鐵青樹科	IIBa.9A	Olacaceae	鐵青樹科	Olax	鐵青樹屬
Angiospermae	Q46.274	Santalanae	檀香超目	Santalales	檀香目	Opiliaceae	山柚科	IIBa.10A	Opiliaceae	山柚科	Champereia	山柚屬
Angiospermae	Q46.275	Santalanae	檀香超目	Santalales	檀香目	Balanophoraceae	蛇菰科	IIBa.12	Balanophoraceae	蛇菰科	Balanophora	蛇菰屬
Angiospermae	Q46.276	Santalanae	檀香超目	Santalales	檀香目	Santalaceae	檀香科	IIBa.11	Loranthaceae	桑寄生科	Korthalsella	檜葉寄生屬
Angiospermae	Q46.276	Santalanae	檀香超目	Santalales	檀香目	Santalaceae	檀香科	IIBa.10	Santalaceae	檀香科	Thesium	百蕊草屬
Angiospermae	Q46.276	Santalanae	檀香超目	Santalales	檀香目	Santalaceae	檀香科	IIBa.11	Loranthaceae	桑寄生科	Viscum	槲寄生屬
Angiospermae	Q46.278	Santalanae	檀香超目	Santalales	檀香目	Schoepfiaceae	青皮木科	IIBa.9A	Olacaceae	鐵青樹科	Schoepfia	青皮木屬
Angiospermae	Q46.279	Santalanae	檀香超目	Santalales	檀香目	Loranthaceae	桑寄生科	IIBa.11	Loranthaceae	桑寄生科	Loranthus	桑寄生屬
Angiospermae	Q46.279	Santalanae	檀香超目	Santalales	檀香目	Loranthaceae	桑寄生科	IIBa.11	Loranthaceae	桑寄生科	Taxillus	鈍果桑寄生屬
Angiospermae	R47.281	Caryophyllanae	石竹超目	Caryophyllales	石竹目	Tamaricaceae	檉柳科				Tamarix	檉柳屬	naturalized
Angiospermae	R47.282	Caryophyllanae	石竹超目	Caryophyllales	石竹目	Plumbaginaceae	藍雪科	IIBa.113	Plumbaginaceae	藍雪科	Armeria	海石竹屬	naturalized
Angiospermae	R47.282	Caryophyllanae	石竹超目	Caryophyllales	石竹目	Plumbaginaceae	藍雪科	IIBa.113	Plumbaginaceae	藍雪科	Limonium	石蓯蓉屬
Angiospermae	R47.282	Caryophyllanae	石竹超目	Caryophyllales	石竹目	Plumbaginaceae	藍雪科	IIBa.113	Plumbaginaceae	藍雪科	Plumbago	烏面馬屬	naturalized
Angiospermae	R47.283	Caryophyllanae	石竹超目	Caryophyllales	石竹目	Polygonaceae	蓼科	IIBa.13	Polygonaceae	蓼科	Antigonon	珊瑚藤屬	naturalized
Angiospermae	R47.283	Caryophyllanae	石竹超目	Caryophyllales	石竹目	Polygonaceae	蓼科	IIBa.13	Polygonaceae	蓼科	Fagopyrum	蕎麥屬	naturalized
Angiospermae	R47.283	Caryophyllanae	石竹超目	Caryophyllales	石竹目	Polygonaceae	蓼科	IIBa.13	Polygonaceae	蓼科	Persicaria	春蓼屬	naturalized
Angiospermae	R47.283	Caryophyllanae	石竹超目	Caryophyllales	石竹目	Polygonaceae	蓼科	IIBa.13	Polygonaceae	蓼科	Polygonum	蓼屬
Angiospermae	R47.283	Caryophyllanae	石竹超目	Caryophyllales	石竹目	Polygonaceae	蓼科	IIBa.13	Polygonaceae	蓼科	Rumex	酸模屬
Angiospermae	R47.284	Caryophyllanae	石竹超目	Caryophyllales	石竹目	Droseraceae	茅膏菜科	IIBa.47	Droseraceae	茅膏菜科	Drosera	茅膏菜屬
Angiospermae	R47.295	Caryophyllanae	石竹超目	Caryophyllales	石竹目	Caryophyllaceae	石竹科	IIBa.19	Caryophyllaceae	石竹科	Arenaria	無心菜屬
Angiospermae	R47.295	Caryophyllanae	石竹超目	Caryophyllales	石竹目	Caryophyllaceae	石竹科	IIBa.19	Caryophyllaceae	石竹科	Cerastium	卷耳屬
Angiospermae	R47.295	Caryophyllanae	石竹超目	Caryophyllales	石竹目	Caryophyllaceae	石竹科	IIBa.19	Caryophyllaceae	石竹科	Cucubalus	狗筋蔓屬
Angiospermae	R47.295	Caryophyllanae	石竹超目	Caryophyllales	石竹目	Caryophyllaceae	石竹科	IIBa.19	Caryophyllaceae	石竹科	Dianthus	石竹屬
Angiospermae	R47.295	Caryophyllanae	石竹超目	Caryophyllales	石竹目	Caryophyllaceae	石竹科	IIBa.19	Caryophyllaceae	石竹科	Drymaria	荷蓮豆草屬	naturalized
Angiospermae	R47.295	Caryophyllanae	石竹超目	Caryophyllales	石竹目	Caryophyllaceae	石竹科	IIBa.19	Caryophyllaceae	石竹科	Moehringia	種阜草屬
Angiospermae	R47.295	Caryophyllanae	石竹超目	Caryophyllales	石竹目	Caryophyllaceae	石竹科	IIBa.19	Caryophyllaceae	石竹科	Polycarpaea	白鼓釘屬
Angiospermae	R47.295	Caryophyllanae	石竹超目	Caryophyllales	石竹目	Caryophyllaceae	石竹科	IIBa.19	Caryophyllaceae	石竹科	Polycarpon	多莢草屬	naturalized
Angiospermae	R47.295	Caryophyllanae	石竹超目	Caryophyllales	石竹目	Caryophyllaceae	石竹科	IIBa.19	Caryophyllaceae	石竹科	Sagina	瓜槌草屬
Angiospermae	R47.295	Caryophyllanae	石竹超目	Caryophyllales	石竹目	Caryophyllaceae	石竹科	IIBa.19	Caryophyllaceae	石竹科	Silene	蠅子草屬
Angiospermae	R47.295	Caryophyllanae	石竹超目	Caryophyllales	石竹目	Caryophyllaceae	石竹科	IIBa.19	Caryophyllaceae	石竹科	Spergula	大爪草屬	naturalized
Angiospermae	R47.295	Caryophyllanae	石竹超目	Caryophyllales	石竹目	Caryophyllaceae	石竹科	IIBa.19	Caryophyllaceae	石竹科	Spergularia	擬漆姑屬
Angiospermae	R47.295	Caryophyllanae	石竹超目	Caryophyllales	石竹目	Caryophyllaceae	石竹科	IIBa.19	Caryophyllaceae	石竹科	Stellaria	繁縷屬
Angiospermae	R47.297	Caryophyllanae	石竹超目	Caryophyllales	石竹目	Amaranthaceae	莧科	IIBa.21	Amaranthaceae	莧科	Achyranthes	牛膝屬
Angiospermae	R47.297	Caryophyllanae	石竹超目	Caryophyllales	石竹目	Amaranthaceae	莧科	IIBa.21	Amaranthaceae	莧科	Aerva	絹毛屬
Angiospermae	R47.297	Caryophyllanae	石竹超目	Caryophyllales	石竹目	Amaranthaceae	莧科	IIBa.21	Amaranthaceae	莧科	Alternanthera	蓮子草屬	naturalized
Angiospermae	R47.297	Caryophyllanae	石竹超目	Caryophyllales	石竹目	Amaranthaceae	莧科	IIBa.21	Amaranthaceae	莧科	Amaranthus	莧屬	naturalized
Angiospermae	R47.297	Caryophyllanae	石竹超目	Caryophyllales	石竹目	Amaranthaceae	莧科	IIBa.20	Chenopodiaceae	藜科	Atriplex	濱藜屬
Angiospermae	R47.297	Caryophyllanae	石竹超目	Caryophyllales	石竹目	Amaranthaceae	莧科	IIBa.21	Amaranthaceae	莧科	Celosia	青葙屬
Angiospermae	R47.297	Caryophyllanae	石竹超目	Caryophyllales	石竹目	Amaranthaceae	莧科	IIBa.20	Chenopodiaceae	藜科	Chenopodium	藜屬
Angiospermae	R47.297	Caryophyllanae	石竹超目	Caryophyllales	石竹目	Amaranthaceae	莧科	IIBa.21	Amaranthaceae	莧科	Cyathula	川牛膝屬
Angiospermae	R47.297	Caryophyllanae	石竹超目	Caryophyllales	石竹目	Amaranthaceae	莧科	IIBa.21	Amaranthaceae	莧科	Deeringia	漿果莧屬
Angiospermae	R47.297	Caryophyllanae	石竹超目	Caryophyllales	石竹目	Amaranthaceae	莧科	IIBa.21	Amaranthaceae	莧科	Digera	瘤果莧屬	naturalized
Angiospermae	R47.297	Caryophyllanae	石竹超目	Caryophyllales	石竹目	Amaranthaceae	莧科	IIBa.21	Amaranthaceae	莧科	Gomphrena	千日紅屬	naturalized
Angiospermae	R47.297	Caryophyllanae	石竹超目	Caryophyllales	石竹目	Amaranthaceae	莧科	IIBa.21	Amaranthaceae	莧科	Philoxerus	安旱莧屬
Angiospermae	R47.297	Caryophyllanae	石竹超目	Caryophyllales	石竹目	Amaranthaceae	莧科	IIBa.21	Amaranthaceae	莧科	Pupalia	鉤牛膝屬	naturalized
Angiospermae	R47.297	Caryophyllanae	石竹超目	Caryophyllales	石竹目	Amaranthaceae	莧科	IIBa.20	Chenopodiaceae	藜科	Suaeda	鹼蓬屬
Angiospermae	R47.304	Caryophyllanae	石竹超目	Caryophyllales	石竹目	Aizoaceae	番杏科	IIBa.17	Aizoaceae	番杏科	Sesuvium	海馬齒屬
Angiospermae	R47.304	Caryophyllanae	石竹超目	Caryophyllales	石竹目	Aizoaceae	番杏科	IIBa.17	Aizoaceae	番杏科	Tetragonia	番杏屬
Angiospermae	R47.304	Caryophyllanae	石竹超目	Caryophyllales	石竹目	Aizoaceae	番杏科	IIBa.17	Aizoaceae	番杏科	Trianthema	假海馬齒屬	naturalized
Angiospermae	R47.305	Caryophyllanae	石竹超目	Caryophyllales	石竹目	Phytolaccaceae	商陸科	IIBa.14	Phytolaccaceae	商陸科	Phytolacca	商陸屬
Angiospermae	R47.306	Caryophyllanae	石竹超目	Caryophyllales	石竹目	Petiveriaceae	蒜香草科	IIBa.14	Phytolaccaceae	商陸科	Rivina	珊瑚珠屬	naturalized
Angiospermae	R47.308	Caryophyllanae	石竹超目	Caryophyllales	石竹目	Nyctaginaceae	紫茉莉科	IIBa.15	Nyctaginaceae	紫茉莉科	Boerhavia	黃細心屬
Angiospermae	R47.308	Caryophyllanae	石竹超目	Caryophyllales	石竹目	Nyctaginaceae	紫茉莉科	IIBa.15	Nyctaginaceae	紫茉莉科	Bougainvillea	葉子花屬	naturalized
Angiospermae	R47.308	Caryophyllanae	石竹超目	Caryophyllales	石竹目	Nyctaginaceae	紫茉莉科	IIBa.15	Nyctaginaceae	紫茉莉科	Mirabilis	紫茉莉屬	naturalized
Angiospermae	R47.308	Caryophyllanae	石竹超目	Caryophyllales	石竹目	Nyctaginaceae	紫茉莉科	IIBa.15	Nyctaginaceae	紫茉莉科	Pisonia	皮孫木屬
Angiospermae	R47.309	Caryophyllanae	石竹超目	Caryophyllales	石竹目	Molluginaceae	粟米草科	IIBa.16	Molluginaceae	粟米草科	Glinus	假繁縷屬
Angiospermae	R47.309	Caryophyllanae	石竹超目	Caryophyllales	石竹目	Molluginaceae	粟米草科	IIBa.16	Molluginaceae	粟米草科	Mollugo	粟米草屬
Angiospermae	R47.311	Caryophyllanae	石竹超目	Caryophyllales	石竹目	Didiereaceae	刺戟木科				Alluaudia	亞龍木屬	cultivated
Angiospermae	R47.312	Caryophyllanae	石竹超目	Caryophyllales	石竹目	Basellaceae	落葵科	IIBa.18A	Basellaceae	落葵科	Anredera	落葵薯屬	naturalized
Angiospermae	R47.312	Caryophyllanae	石竹超目	Caryophyllales	石竹目	Basellaceae	落葵科	IIBa.18A	Basellaceae	落葵科	Basella	落葵屬	naturalized
Angiospermae	R47.314	Caryophyllanae	石竹超目	Caryophyllales	石竹目	Talinaceae	土人參科	IIBa.18A	Basellaceae	落葵科	Talinum	土人參屬	naturalized
Angiospermae	R47.315	Caryophyllanae	石竹超目	Caryophyllales	石竹目	Portulacaceae	馬齒莧科	IIBa.18A	Basellaceae	落葵科	Portulaca	馬齒莧屬
Angiospermae	R47.317	Caryophyllanae	石竹超目	Caryophyllales	石竹目	Cactaceae	仙人掌科				Cereus	六角柱屬	naturalized
Angiospermae	R47.317	Caryophyllanae	石竹超目	Caryophyllales	石竹目	Cactaceae	仙人掌科				Hylocereus	量天尺屬	naturalized
Angiospermae	R47.317	Caryophyllanae	石竹超目	Caryophyllales	石竹目	Cactaceae	仙人掌科				Opuntia	仙人掌屬	naturalized
Angiospermae	S48.318	Asteranae	菊超目	Cornales	山茱萸目	Nyssaceae	珙桐科				Camptotheca	喜樹屬	cultivated
Angiospermae	S48.320	Asteranae	菊超目	Cornales	山茱萸目	Hydrangeaceae	八仙花科	IIBa.53	Saxifragaceae	虎耳草科	Deutzia	溲疏屬
Angiospermae	S48.320	Asteranae	菊超目	Cornales	山茱萸目	Hydrangeaceae	八仙花科	IIBa.53	Saxifragaceae	虎耳草科	Hydrangea	八仙花屬
Angiospermae	S48.324	Asteranae	菊超目	Cornales	山茱萸目	Cornaceae	山茱萸科	IIBa.104	Alangiaceae	八角楓科	Alangium	八角楓屬
Angiospermae	S48.324	Asteranae	菊超目	Cornales	山茱萸目	Cornaceae	山茱萸科	IIBa.105	Cornaceae	山茱萸科	Cornus	山茱萸屬
Angiospermae	S49.325	Asteranae	菊超目	Ericales	杜鵑花目	Balsaminaceae	鳳仙花科	IIBa.73	Balsaminaceae	鳳仙花科	Impatiens	鳳仙花屬
Angiospermae	S49.329	Asteranae	菊超目	Ericales	杜鵑花目	Polemoniaceae	花蔥科				Phlox	福祿考屬	cultivated
Angiospermae	S49.330	Asteranae	菊超目	Ericales	杜鵑花目	Lecythidaceae	玉蕊科	IIBa.97	Lecythidaceae	玉蕊科	Barringtonia	棋盤腳樹屬
Angiospermae	S49.332	Asteranae	菊超目	Ericales	杜鵑花目	Pentaphylacaceae	五列木科	IIBa.45	Theaceae	茶科	Adinandra	楊桐屬
Angiospermae	S49.332	Asteranae	菊超目	Ericales	杜鵑花目	Pentaphylacaceae	五列木科	IIBa.45	Theaceae	茶科	Anneslea	茶梨屬
Angiospermae	S49.332	Asteranae	菊超目	Ericales	杜鵑花目	Pentaphylacaceae	五列木科	IIBa.45	Theaceae	茶科	Cleyera	紅淡比屬
Angiospermae	S49.332	Asteranae	菊超目	Ericales	杜鵑花目	Pentaphylacaceae	五列木科	IIBa.45	Theaceae	茶科	Eurya	柃木屬
Angiospermae	S49.332	Asteranae	菊超目	Ericales	杜鵑花目	Pentaphylacaceae	五列木科	IIBa.45	Theaceae	茶科	Ternstroemia	厚皮香屬
Angiospermae	S49.333	Asteranae	菊超目	Ericales	杜鵑花目	Sapotaceae	山欖科	IIBa.114	Sapotaceae	山欖科	Lucuma	蛋黃果屬	naturalized
Angiospermae	S49.333	Asteranae	菊超目	Ericales	杜鵑花目	Sapotaceae	山欖科	IIBa.114	Sapotaceae	山欖科	Palaquium	膞木屬
Angiospermae	S49.333	Asteranae	菊超目	Ericales	杜鵑花目	Sapotaceae	山欖科	IIBa.114	Sapotaceae	山欖科	Planchonella	山欖屬
Angiospermae	S49.334	Asteranae	菊超目	Ericales	杜鵑花目	Ebenaceae	柿樹科	IIBa.115	Ebenaceae	柿樹科	Diospyros	柿樹屬
Angiospermae	S49.335	Asteranae	菊超目	Ericales	杜鵑花目	Primulaceae	報春花科	IIBa.112	Primulaceae	報春花科	Androsace	點地梅屬
Angiospermae	S49.335	Asteranae	菊超目	Ericales	杜鵑花目	Primulaceae	報春花科	IIBa.111	Myrsinaceae	紫金牛科	Ardisia	紫金牛屬
Angiospermae	S49.335	Asteranae	菊超目	Ericales	杜鵑花目	Primulaceae	報春花科	IIBa.111	Myrsinaceae	紫金牛科	Embelia	藤木槲屬
Angiospermae	S49.335	Asteranae	菊超目	Ericales	杜鵑花目	Primulaceae	報春花科	IIBa.112	Primulaceae	報春花科	Lysimachia	珍珠菜屬
Angiospermae	S49.335	Asteranae	菊超目	Ericales	杜鵑花目	Primulaceae	報春花科	IIBa.111	Myrsinaceae	紫金牛科	Maesa	山桂花屬
Angiospermae	S49.335	Asteranae	菊超目	Ericales	杜鵑花目	Primulaceae	報春花科	IIBa.111	Myrsinaceae	紫金牛科	Myrsine	竹杞屬
Angiospermae	S49.335	Asteranae	菊超目	Ericales	杜鵑花目	Primulaceae	報春花科	IIBa.112	Primulaceae	報春花科	Primula	櫻草屬
Angiospermae	S49.335	Asteranae	菊超目	Ericales	杜鵑花目	Primulaceae	報春花科	IIBa.112	Primulaceae	報春花科	Stimpsonia	施丁草屬
Angiospermae	S49.336	Asteranae	菊超目	Ericales	杜鵑花目	Theaceae	茶科	IIBa.45	Theaceae	茶科	Camellia	山茶屬
Angiospermae	S49.336	Asteranae	菊超目	Ericales	杜鵑花目	Theaceae	茶科	IIBa.45	Theaceae	茶科	Gordonia	大頭茶屬
Angiospermae	S49.336	Asteranae	菊超目	Ericales	杜鵑花目	Theaceae	茶科	IIBa.45	Theaceae	茶科	Pyrenaria	烏皮茶屬
Angiospermae	S49.336	Asteranae	菊超目	Ericales	杜鵑花目	Theaceae	茶科	IIBa.45	Theaceae	茶科	Schima	木荷屬
Angiospermae	S49.337	Asteranae	菊超目	Ericales	杜鵑花目	Symplocaceae	灰木科	IIBa.117	Symplocaceae	灰木科	Symplocos	灰木屬
Angiospermae	S49.338	Asteranae	菊超目	Ericales	杜鵑花目	Diapensiaceae	岩梅科	IIBa.108	Diapensiaceae	岩梅科	Shortia	裂緣花屬
Angiospermae	S49.339	Asteranae	菊超目	Ericales	杜鵑花目	Styracaceae	安息香科	IIBa.116	Styracaceae	安息香科	Alniphyllum	假赤楊屬
Angiospermae	S49.339	Asteranae	菊超目	Ericales	杜鵑花目	Styracaceae	安息香科	IIBa.116	Styracaceae	安息香科	Styrax	安息香屬
Angiospermae	S49.342	Asteranae	菊超目	Ericales	杜鵑花目	Actinidiaceae	獼猴桃科	IIBa.44	Actinidiaceae	獼猴桃科	Actinidia	獼猴桃屬
Angiospermae	S49.342	Asteranae	菊超目	Ericales	杜鵑花目	Actinidiaceae	獼猴桃科	IIBa.44	Actinidiaceae	獼猴桃科	Saurauia	水冬瓜屬
Angiospermae	S49.345	Asteranae	菊超目	Ericales	杜鵑花目	Mitrastemonaceae	奴草科	IIBa.43	Rafflesiaceae	大花草科	Mitrastemon	奴草屬
Angiospermae	S49.346	Asteranae	菊超目	Ericales	杜鵑花目	Ericaceae	杜鵑花科	IIBa.109	Pyrolaceae	鹿蹄草科	Cheilotheca	水晶蘭屬
Angiospermae	S49.346	Asteranae	菊超目	Ericales	杜鵑花目	Ericaceae	杜鵑花科	IIBa.109	Pyrolaceae	鹿蹄草科	Chimaphila	愛冬葉屬
Angiospermae	S49.346	Asteranae	菊超目	Ericales	杜鵑花目	Ericaceae	杜鵑花科	IIBa.110	Ericaceae	杜鵑花科	Enkianthus	吊鐘花屬
Angiospermae	S49.346	Asteranae	菊超目	Ericales	杜鵑花目	Ericaceae	杜鵑花科	IIBa.110	Ericaceae	杜鵑花科	Gaultheria	白珠樹屬
Angiospermae	S49.346	Asteranae	菊超目	Ericales	杜鵑花目	Ericaceae	杜鵑花科	IIBa.110	Ericaceae	杜鵑花科	Lyonia	南燭屬
Angiospermae	S49.346	Asteranae	菊超目	Ericales	杜鵑花目	Ericaceae	杜鵑花科	IIBa.109	Pyrolaceae	鹿蹄草科	Moneses	單花鹿蹄草屬
Angiospermae	S49.346	Asteranae	菊超目	Ericales	杜鵑花目	Ericaceae	杜鵑花科	IIBa.109	Pyrolaceae	鹿蹄草科	Monotropa	錫杖花屬
Angiospermae	S49.346	Asteranae	菊超目	Ericales	杜鵑花目	Ericaceae	杜鵑花科	IIBa.110	Ericaceae	杜鵑花科	Pieris	馬醉木屬
Angiospermae	S49.346	Asteranae	菊超目	Ericales	杜鵑花目	Ericaceae	杜鵑花科	IIBa.109	Pyrolaceae	鹿蹄草科	Pyrola	鹿蹄草屬
Angiospermae	S49.346	Asteranae	菊超目	Ericales	杜鵑花目	Ericaceae	杜鵑花科	IIBa.110	Ericaceae	杜鵑花科	Rhododendron	杜鵑花屬
Angiospermae	S49.346	Asteranae	菊超目	Ericales	杜鵑花目	Ericaceae	杜鵑花科	IIBa.110	Ericaceae	杜鵑花科	Vaccinium	越橘屬
Angiospermae	S50.348	Asteranae	菊超目	Icacinales	茶茱萸目	Icacinaceae	茶茱萸科	IIBa.78	Icacinaceae	茶茱萸科	Nothapodytes	鷹紫花樹屬
Angiospermae	S52.350	Asteranae	菊超目	Garryales	絲纓花目	Eucommiaceae	杜仲科				Eucommia	杜仲屬	cultivated
Angiospermae	S52.351	Asteranae	菊超目	Garryales	絲纓花目	Garryaceae	絲纓花科	IIBa.105	Cornaceae	山茱萸科	Aucuba	桃葉珊瑚屬
Angiospermae	S53.352	Asteranae	菊超目	Gentianales	龍膽目	Rubiaceae	茜草科	IIBa.123	Rubiaceae	茜草科	Argostemma	水冠草屬
Angiospermae	S53.352	Asteranae	菊超目	Gentianales	龍膽目	Rubiaceae	茜草科	IIBa.123	Rubiaceae	茜草科	Canthium	朴萊木屬
Angiospermae	S53.352	Asteranae	菊超目	Gentianales	龍膽目	Rubiaceae	茜草科	IIBa.123	Rubiaceae	茜草科	Cephalanthus	風箱樹屬
Angiospermae	S53.352	Asteranae	菊超目	Gentianales	龍膽目	Rubiaceae	茜草科	IIBa.123	Rubiaceae	茜草科	Coptosapelta	瓢簞藤屬
Angiospermae	S53.352	Asteranae	菊超目	Gentianales	龍膽目	Rubiaceae	茜草科	IIBa.123	Rubiaceae	茜草科	Damnacanthus	伏牛花屬
Angiospermae	S53.352	Asteranae	菊超目	Gentianales	龍膽目	Rubiaceae	茜草科	IIBa.123	Rubiaceae	茜草科	Dentella	小牙草屬
Angiospermae	S53.352	Asteranae	菊超目	Gentianales	龍膽目	Rubiaceae	茜草科	IIBa.123	Rubiaceae	茜草科	Dimetia	涼喉茶屬
Angiospermae	S53.352	Asteranae	菊超目	Gentianales	龍膽目	Rubiaceae	茜草科	IIBa.123	Rubiaceae	茜草科	Diodia	鈕扣草屬	naturalized
Angiospermae	S53.352	Asteranae	菊超目	Gentianales	龍膽目	Rubiaceae	茜草科	IIBa.123	Rubiaceae	茜草科	Exallage	金毛耳草屬
Angiospermae	S53.352	Asteranae	菊超目	Gentianales	龍膽目	Rubiaceae	茜草科	IIBa.123	Rubiaceae	茜草科	Galium	豬殃殃屬
Angiospermae	S53.352	Asteranae	菊超目	Gentianales	龍膽目	Rubiaceae	茜草科	IIBa.123	Rubiaceae	茜草科	Gardenia	黃槴屬
Angiospermae	S53.352	Asteranae	菊超目	Gentianales	龍膽目	Rubiaceae	茜草科	IIBa.123	Rubiaceae	茜草科	Geophila	苞花蔓屬
Angiospermae	S53.352	Asteranae	菊超目	Gentianales	龍膽目	Rubiaceae	茜草科	IIBa.123	Rubiaceae	茜草科	Guettarda	葛塔德木屬
Angiospermae	S53.352	Asteranae	菊超目	Gentianales	龍膽目	Rubiaceae	茜草科	IIBa.123	Rubiaceae	茜草科	Hedyotis	耳草屬
Angiospermae	S53.352	Asteranae	菊超目	Gentianales	龍膽目	Rubiaceae	茜草科	IIBa.123	Rubiaceae	茜草科	Ixora	仙丹花屬
Angiospermae	S53.352	Asteranae	菊超目	Gentianales	龍膽目	Rubiaceae	茜草科	IIBa.123	Rubiaceae	茜草科	Knoxia	諾氏草屬
Angiospermae	S53.352	Asteranae	菊超目	Gentianales	龍膽目	Rubiaceae	茜草科	IIBa.123	Rubiaceae	茜草科	Lasianthus	雞屎樹屬
Angiospermae	S53.352	Asteranae	菊超目	Gentianales	龍膽目	Rubiaceae	茜草科	IIBa.123	Rubiaceae	茜草科	Leptopetalum	脈耳草屬
Angiospermae	S53.352	Asteranae	菊超目	Gentianales	龍膽目	Rubiaceae	茜草科	IIBa.123	Rubiaceae	茜草科	Litosanthes	壺冠木屬
Angiospermae	S53.352	Asteranae	菊超目	Gentianales	龍膽目	Rubiaceae	茜草科	IIBa.123	Rubiaceae	茜草科	Mitchella	蔓虎刺屬
Angiospermae	S53.352	Asteranae	菊超目	Gentianales	龍膽目	Rubiaceae	茜草科	IIBa.123	Rubiaceae	茜草科	Mitracarpus	蓋裂果屬
Angiospermae	S53.352	Asteranae	菊超目	Gentianales	龍膽目	Rubiaceae	茜草科	IIBa.123	Rubiaceae	茜草科	Morinda	羊角藤屬
Angiospermae	S53.352	Asteranae	菊超目	Gentianales	龍膽目	Rubiaceae	茜草科	IIBa.123	Rubiaceae	茜草科	Mussaenda	玉葉金花屬
Angiospermae	S53.352	Asteranae	菊超目	Gentianales	龍膽目	Rubiaceae	茜草科	IIBa.123	Rubiaceae	茜草科	Neanotis	新耳草屬
Angiospermae	S53.352	Asteranae	菊超目	Gentianales	龍膽目	Rubiaceae	茜草科	IIBa.123	Rubiaceae	茜草科	Neonauclea	欖仁舅屬
Angiospermae	S53.352	Asteranae	菊超目	Gentianales	龍膽目	Rubiaceae	茜草科	IIBa.123	Rubiaceae	茜草科	Nertera	深柱夢草屬
Angiospermae	S53.352	Asteranae	菊超目	Gentianales	龍膽目	Rubiaceae	茜草科	IIBa.123	Rubiaceae	茜草科	Oldenlandia	龍吐珠屬
Angiospermae	S53.352	Asteranae	菊超目	Gentianales	龍膽目	Rubiaceae	茜草科	IIBa.123	Rubiaceae	茜草科	Oldenlandiopsis	微耳草屬	naturalized
Angiospermae	S53.352	Asteranae	菊超目	Gentianales	龍膽目	Rubiaceae	茜草科	IIBa.123	Rubiaceae	茜草科	Ophiorrhiza	蛇根草屬
Angiospermae	S53.352	Asteranae	菊超目	Gentianales	龍膽目	Rubiaceae	茜草科	IIBa.123	Rubiaceae	茜草科	Paederia	雞屎藤屬
Angiospermae	S53.352	Asteranae	菊超目	Gentianales	龍膽目	Rubiaceae	茜草科	IIBa.123	Rubiaceae	茜草科	Pavetta	茜木屬
Angiospermae	S53.352	Asteranae	菊超目	Gentianales	龍膽目	Rubiaceae	茜草科	IIBa.123	Rubiaceae	茜草科	Psychotria	九節木屬
Angiospermae	S53.352	Asteranae	菊超目	Gentianales	龍膽目	Rubiaceae	茜草科	IIBa.123	Rubiaceae	茜草科	Randia	茜草樹屬
Angiospermae	S53.352	Asteranae	菊超目	Gentianales	龍膽目	Rubiaceae	茜草科	IIBa.123	Rubiaceae	茜草科	Richardia	擬鴨舌癀屬	naturalized
Angiospermae	S53.352	Asteranae	菊超目	Gentianales	龍膽目	Rubiaceae	茜草科	IIBa.123	Rubiaceae	茜草科	Rubia	茜草屬
Angiospermae	S53.352	Asteranae	菊超目	Gentianales	龍膽目	Rubiaceae	茜草科	IIBa.123	Rubiaceae	茜草科	Scleromitrion	蛇舌草屬
Angiospermae	S53.352	Asteranae	菊超目	Gentianales	龍膽目	Rubiaceae	茜草科	IIBa.123	Rubiaceae	茜草科	Serissa	滿天星屬	naturalized
Angiospermae	S53.352	Asteranae	菊超目	Gentianales	龍膽目	Rubiaceae	茜草科	IIBa.123	Rubiaceae	茜草科	Sherardia	雪亞迪草屬	naturalized
Angiospermae	S53.352	Asteranae	菊超目	Gentianales	龍膽目	Rubiaceae	茜草科	IIBa.123	Rubiaceae	茜草科	Sinoadina	水冬瓜屬
Angiospermae	S53.352	Asteranae	菊超目	Gentianales	龍膽目	Rubiaceae	茜草科	IIBa.123	Rubiaceae	茜草科	Spermacoce	擬鴨舌癀舅屬
Angiospermae	S53.352	Asteranae	菊超目	Gentianales	龍膽目	Rubiaceae	茜草科	IIBa.123	Rubiaceae	茜草科	Tarenna	玉心花屬
Angiospermae	S53.352	Asteranae	菊超目	Gentianales	龍膽目	Rubiaceae	茜草科	IIBa.123	Rubiaceae	茜草科	Theligonum	纖花草屬
Angiospermae	S53.352	Asteranae	菊超目	Gentianales	龍膽目	Rubiaceae	茜草科	IIBa.123	Rubiaceae	茜草科	Timonius	貝木屬
Angiospermae	S53.352	Asteranae	菊超目	Gentianales	龍膽目	Rubiaceae	茜草科	IIBa.123	Rubiaceae	茜草科	Tricalysia	狗骨仔屬
Angiospermae	S53.352	Asteranae	菊超目	Gentianales	龍膽目	Rubiaceae	茜草科	IIBa.123	Rubiaceae	茜草科	Uncaria	鉤藤屬
Angiospermae	S53.352	Asteranae	菊超目	Gentianales	龍膽目	Rubiaceae	茜草科	IIBa.123	Rubiaceae	茜草科	Wendlandia	水錦樹屬
Angiospermae	S53.353	Asteranae	菊超目	Gentianales	龍膽目	Gentianaceae	龍膽科	IIBa.120	Gentianaceae	龍膽科	Centaurium	百金屬
Angiospermae	S53.353	Asteranae	菊超目	Gentianales	龍膽目	Gentianaceae	龍膽科	IIBa.119	Loganiaceae	馬錢科	Fagraea	灰莉屬
Angiospermae	S53.353	Asteranae	菊超目	Gentianales	龍膽目	Gentianaceae	龍膽科	IIBa.120	Gentianaceae	龍膽科	Gentiana	龍膽屬
Angiospermae	S53.353	Asteranae	菊超目	Gentianales	龍膽目	Gentianaceae	龍膽科	IIBa.120	Gentianaceae	龍膽科	Lomatogonium	肋柱花屬
Angiospermae	S53.353	Asteranae	菊超目	Gentianales	龍膽目	Gentianaceae	龍膽科	IIBa.120	Gentianaceae	龍膽科	Pterygocalyx	翼萼蔓屬
Angiospermae	S53.353	Asteranae	菊超目	Gentianales	龍膽目	Gentianaceae	龍膽科	IIBa.120	Gentianaceae	龍膽科	Swertia	當藥屬
Angiospermae	S53.353	Asteranae	菊超目	Gentianales	龍膽目	Gentianaceae	龍膽科	IIBa.120	Gentianaceae	龍膽科	Tripterospermum	肺形草屬
Angiospermae	S53.354	Asteranae	菊超目	Gentianales	龍膽目	Loganiaceae	馬錢科	IIBa.119	Loganiaceae	馬錢科	Gardneria	蓬萊葛屬
Angiospermae	S53.354	Asteranae	菊超目	Gentianales	龍膽目	Loganiaceae	馬錢科	IIBa.119	Loganiaceae	馬錢科	Geniostoma	偽木荔枝屬
Angiospermae	S53.354	Asteranae	菊超目	Gentianales	龍膽目	Loganiaceae	馬錢科	IIBa.119	Loganiaceae	馬錢科	Mitrasacme	光巾草屬
Angiospermae	S53.354	Asteranae	菊超目	Gentianales	龍膽目	Loganiaceae	馬錢科	IIBa.119	Loganiaceae	馬錢科	Strychnos	馬錢屬
Angiospermae	S53.356	Asteranae	菊超目	Gentianales	龍膽目	Apocynaceae	夾竹桃科	IIBa.121	Apocynaceae	夾竹桃科	Alstonia	黑板樹屬	naturalized
Angiospermae	S53.356	Asteranae	菊超目	Gentianales	龍膽目	Apocynaceae	夾竹桃科	IIBa.121	Apocynaceae	夾竹桃科	Alyxia	念珠藤屬
Angiospermae	S53.356	Asteranae	菊超目	Gentianales	龍膽目	Apocynaceae	夾竹桃科	IIBa.121	Apocynaceae	夾竹桃科	Anodendron	錦蘭屬
Angiospermae	S53.356	Asteranae	菊超目	Gentianales	龍膽目	Apocynaceae	夾竹桃科	IIBa.122	Asclepiadaceae	蘿摩科	Asclepias	尖尾鳳屬
Angiospermae	S53.356	Asteranae	菊超目	Gentianales	龍膽目	Apocynaceae	夾竹桃科	IIBa.121	Apocynaceae	夾竹桃科	Catharanthus	長春花屬	naturalized
Angiospermae	S53.356	Asteranae	菊超目	Gentianales	龍膽目	Apocynaceae	夾竹桃科	IIBa.121	Apocynaceae	夾竹桃科	Cerbera	海檬果屬
Angiospermae	S53.356	Asteranae	菊超目	Gentianales	龍膽目	Apocynaceae	夾竹桃科	IIBa.122	Asclepiadaceae	蘿摩科	Cryptolepis	隱鱗藤屬
Angiospermae	S53.356	Asteranae	菊超目	Gentianales	龍膽目	Apocynaceae	夾竹桃科	IIBa.122	Asclepiadaceae	蘿摩科	Cynanchum	牛皮消屬
Angiospermae	S53.356	Asteranae	菊超目	Gentianales	龍膽目	Apocynaceae	夾竹桃科	IIBa.122	Asclepiadaceae	蘿摩科	Dischidia	風不動屬
Angiospermae	S53.356	Asteranae	菊超目	Gentianales	龍膽目	Apocynaceae	夾竹桃科	IIBa.122	Asclepiadaceae	蘿摩科	Dregea	華他卡藤屬
Angiospermae	S53.356	Asteranae	菊超目	Gentianales	龍膽目	Apocynaceae	夾竹桃科	IIBa.122	Asclepiadaceae	蘿摩科	Gymnema	武靴藤屬
Angiospermae	S53.356	Asteranae	菊超目	Gentianales	龍膽目	Apocynaceae	夾竹桃科	IIBa.122	Asclepiadaceae	蘿摩科	Heterostemma	布朗藤屬
Angiospermae	S53.356	Asteranae	菊超目	Gentianales	龍膽目	Apocynaceae	夾竹桃科	IIBa.121	Apocynaceae	夾竹桃科	Holarrhena	止瀉木	cultivated
Angiospermae	S53.356	Asteranae	菊超目	Gentianales	龍膽目	Apocynaceae	夾竹桃科	IIBa.122	Asclepiadaceae	蘿摩科	Hoya	毬蘭屬
Angiospermae	S53.356	Asteranae	菊超目	Gentianales	龍膽目	Apocynaceae	夾竹桃科	IIBa.122	Asclepiadaceae	蘿摩科	Jasminanthes	舌瓣花屬
Angiospermae	S53.356	Asteranae	菊超目	Gentianales	龍膽目	Apocynaceae	夾竹桃科	IIBa.122	Asclepiadaceae	蘿摩科	Marsdenia	牛彌菜屬
Angiospermae	S53.356	Asteranae	菊超目	Gentianales	龍膽目	Apocynaceae	夾竹桃科	IIBa.121	Apocynaceae	夾竹桃科	Melodinus	山橙屬
Angiospermae	S53.356	Asteranae	菊超目	Gentianales	龍膽目	Apocynaceae	夾竹桃科	IIBa.121	Apocynaceae	夾竹桃科	Parsonsia	爬森藤屬
Angiospermae	S53.356	Asteranae	菊超目	Gentianales	龍膽目	Apocynaceae	夾竹桃科	IIBa.121	Apocynaceae	夾竹桃科	Rauvolfia	蘿芙木屬
Angiospermae	S53.356	Asteranae	菊超目	Gentianales	龍膽目	Apocynaceae	夾竹桃科	IIBa.121	Apocynaceae	夾竹桃科	Tabernaemontana	馬蹄花屬
Angiospermae	S53.356	Asteranae	菊超目	Gentianales	龍膽目	Apocynaceae	夾竹桃科	IIBa.122	Asclepiadaceae	蘿摩科	Telosma	夜香花屬
Angiospermae	S53.356	Asteranae	菊超目	Gentianales	龍膽目	Apocynaceae	夾竹桃科	IIBa.121	Apocynaceae	夾竹桃科	Trachelospermum	絡石屬
Angiospermae	S53.356	Asteranae	菊超目	Gentianales	龍膽目	Apocynaceae	夾竹桃科	IIBa.122	Asclepiadaceae	蘿摩科	Tylophora	歐蔓屬
Angiospermae	S53.356	Asteranae	菊超目	Gentianales	龍膽目	Apocynaceae	夾竹桃科	IIBa.121	Apocynaceae	夾竹桃科	Urseola	水壺藤屬
Angiospermae	S54.357	Asteranae	菊超目	Boraginales	紫草目	Boraginaceae	紫草科	IIBa.126	Boraginaceae	紫草科	Bothriospermum	細纍子草屬
Angiospermae	S54.357	Asteranae	菊超目	Boraginales	紫草目	Boraginaceae	紫草科	IIBa.126	Boraginaceae	紫草科	Cynoglossum	琉璃草屬
Angiospermae	S54.357	Asteranae	菊超目	Boraginales	紫草目	Boraginaceae	紫草科	IIBa.126	Boraginaceae	紫草科	Lithospermum	紫草屬
Angiospermae	S54.357	Asteranae	菊超目	Boraginales	紫草目	Boraginaceae	紫草科	IIBa.126	Boraginaceae	紫草科	Myosotis	勿忘草屬	naturalized
Angiospermae	S54.357	Asteranae	菊超目	Boraginales	紫草目	Boraginaceae	紫草科	IIBa.126	Boraginaceae	紫草科	Symphytum	聚合草屬	naturalized
Angiospermae	S54.357	Asteranae	菊超目	Boraginales	紫草目	Boraginaceae	紫草科	IIBa.126	Boraginaceae	紫草科	Thyrocarpus	盾果草屬
Angiospermae	S54.357	Asteranae	菊超目	Boraginales	紫草目	Boraginaceae	紫草科	IIBa.126	Boraginaceae	紫草科	Trichodesma	碧果草屬
Angiospermae	S54.357	Asteranae	菊超目	Boraginales	紫草目	Boraginaceae	紫草科	IIBa.126	Boraginaceae	紫草科	Trigonotis	附地草屬
Angiospermae	S54.357B	Asteranae	菊超目	Boraginales	紫草目	Coldeniaceae	生果草科	IIBa.122	Asclepiadaceae	蘿摩科	Coldenia	生果草屬
Angiospermae	S54.357C	Asteranae	菊超目	Boraginales	紫草目	Cordiaceae	破布子科	IIBa.122	Asclepiadaceae	蘿摩科	Cordia	破布子屬
Angiospermae	S54.357D	Asteranae	菊超目	Boraginales	紫草目	Ehretiaceae	厚殼樹科	IIBa.122	Asclepiadaceae	蘿摩科	Ehretia	厚殼樹屬
Angiospermae	S54.357E	Asteranae	菊超目	Boraginales	紫草目	Heliotropiaceae	天芹菜科	IIBa.122	Asclepiadaceae	蘿摩科	Heliotropium	天芹菜屬
Angiospermae	S56.359	Asteranae	菊超目	Solanales	茄目	Convolvulaceae	旋花科	IIBa.124	Convolvulaceae	旋花科	Argyreia	朝顏屬
Angiospermae	S56.359	Asteranae	菊超目	Solanales	茄目	Convolvulaceae	旋花科	IIBa.124	Convolvulaceae	旋花科	Calystegia	濱旋花屬
Angiospermae	S56.359	Asteranae	菊超目	Solanales	茄目	Convolvulaceae	旋花科	IIBa.124	Convolvulaceae	旋花科	Cuscuta	菟絲子屬
Angiospermae	S56.359	Asteranae	菊超目	Solanales	茄目	Convolvulaceae	旋花科	IIBa.124	Convolvulaceae	旋花科	Dichondra	馬蹄金屬
Angiospermae	S56.359	Asteranae	菊超目	Solanales	茄目	Convolvulaceae	旋花科	IIBa.124	Convolvulaceae	旋花科	Erycibe	伊立基藤屬
Angiospermae	S56.359	Asteranae	菊超目	Solanales	茄目	Convolvulaceae	旋花科	IIBa.124	Convolvulaceae	旋花科	Evolvulus	土丁桂屬
Angiospermae	S56.359	Asteranae	菊超目	Solanales	茄目	Convolvulaceae	旋花科	IIBa.124	Convolvulaceae	旋花科	Hewittia	吊鐘藤屬
Angiospermae	S56.359	Asteranae	菊超目	Solanales	茄目	Convolvulaceae	旋花科	IIBa.124	Convolvulaceae	旋花科	Ipomoea	牽牛花屬
Angiospermae	S56.359	Asteranae	菊超目	Solanales	茄目	Convolvulaceae	旋花科	IIBa.124	Convolvulaceae	旋花科	Jacquemontia	娥房藤屬
Angiospermae	S56.359	Asteranae	菊超目	Solanales	茄目	Convolvulaceae	旋花科	IIBa.124	Convolvulaceae	旋花科	Lepistemon	鮮蕊藤屬
Angiospermae	S56.359	Asteranae	菊超目	Solanales	茄目	Convolvulaceae	旋花科	IIBa.124	Convolvulaceae	旋花科	Merremia	菜欒藤屬
Angiospermae	S56.359	Asteranae	菊超目	Solanales	茄目	Convolvulaceae	旋花科	IIBa.124	Convolvulaceae	旋花科	Operculina	盒果藤屬
Angiospermae	S56.359	Asteranae	菊超目	Solanales	茄目	Convolvulaceae	旋花科	IIBa.124	Convolvulaceae	旋花科	Stictocardia	大萼旋花屬
Angiospermae	S56.359	Asteranae	菊超目	Solanales	茄目	Convolvulaceae	旋花科	IIBa.124	Convolvulaceae	旋花科	Xenostegia	戟葉菜欒藤屬
Angiospermae	S56.360	Asteranae	菊超目	Solanales	茄目	Solanaceae	茄科	IIBa.130	Solanaceae	茄科	Brugmansia	曼陀羅木屬	naturalized
Angiospermae	S56.360	Asteranae	菊超目	Solanales	茄目	Solanaceae	茄科	IIBa.130	Solanaceae	茄科	Capsicum	辣椒屬	naturalized
Angiospermae	S56.360	Asteranae	菊超目	Solanales	茄目	Solanaceae	茄科	IIBa.130	Solanaceae	茄科	Cestrum	夜香樹屬
Angiospermae	S56.360	Asteranae	菊超目	Solanales	茄目	Solanaceae	茄科	IIBa.130	Solanaceae	茄科	Cyphomandra	樹茄屬	naturalized
Angiospermae	S56.360	Asteranae	菊超目	Solanales	茄目	Solanaceae	茄科	IIBa.130	Solanaceae	茄科	Datura	曼陀羅屬	naturalized
Angiospermae	S56.360	Asteranae	菊超目	Solanales	茄目	Solanaceae	茄科	IIBa.130	Solanaceae	茄科	Lycianthes	紅絲線屬
Angiospermae	S56.360	Asteranae	菊超目	Solanales	茄目	Solanaceae	茄科	IIBa.130	Solanaceae	茄科	Lycium	枸杞屬	naturalized
Angiospermae	S56.360	Asteranae	菊超目	Solanales	茄目	Solanaceae	茄科	IIBa.130	Solanaceae	茄科	Lycopersicon	番茄屬	naturalized
Angiospermae	S56.360	Asteranae	菊超目	Solanales	茄目	Solanaceae	茄科	IIBa.130	Solanaceae	茄科	Nicandra	假酸漿屬	naturalized
Angiospermae	S56.360	Asteranae	菊超目	Solanales	茄目	Solanaceae	茄科	IIBa.130	Solanaceae	茄科	Nicotiana	煙草屬	naturalized
Angiospermae	S56.360	Asteranae	菊超目	Solanales	茄目	Solanaceae	茄科	IIBa.130	Solanaceae	茄科	Physaliastrum	散血丹屬
Angiospermae	S56.360	Asteranae	菊超目	Solanales	茄目	Solanaceae	茄科	IIBa.130	Solanaceae	茄科	Physalis	燈籠草屬	naturalized
Angiospermae	S56.360	Asteranae	菊超目	Solanales	茄目	Solanaceae	茄科	IIBa.130	Solanaceae	茄科	Solanum	茄屬
Angiospermae	S56.360	Asteranae	菊超目	Solanales	茄目	Solanaceae	茄科	IIBa.130	Solanaceae	茄科	Tubocapsicum	龍珠屬
Angiospermae	S56.362	Asteranae	菊超目	Solanales	茄目	Sphenocleaceae	密穗桔梗科	IIBa.142A	Sphenocleaceae	密穗桔梗科	Sphenoclea	尖瓣花屬
Angiospermae	S56.363	Asteranae	菊超目	Solanales	茄目	Hydroleaceae	田基麻科	IIBa.125	Hydrophyllaceae	水葉草科	Hydrolea	探芹草屬
Angiospermae	S57.366	Asteranae	菊超目	Lamiales	唇形目	Oleaceae	木犀科	IIBa.118	Oleaceae	木犀科	Chionanthus	流蘇樹屬
Angiospermae	S57.366	Asteranae	菊超目	Lamiales	唇形目	Oleaceae	木犀科	IIBa.118	Oleaceae	木犀科	Fraxinus	梣屬
Angiospermae	S57.366	Asteranae	菊超目	Lamiales	唇形目	Oleaceae	木犀科	IIBa.118	Oleaceae	木犀科	Jasminum	素英屬
Angiospermae	S57.366	Asteranae	菊超目	Lamiales	唇形目	Oleaceae	木犀科	IIBa.118	Oleaceae	木犀科	Ligustrum	女貞屬
Angiospermae	S57.366	Asteranae	菊超目	Lamiales	唇形目	Oleaceae	木犀科	IIBa.118	Oleaceae	木犀科	Osmanthus	木犀屬
Angiospermae	S57.369	Asteranae	菊超目	Lamiales	唇形目	Gesneriaceae	苦苣苔科	IIBa.134	Gesneriaceae	苦苣苔科	Aeschynanthus	長果藤屬
Angiospermae	S57.369	Asteranae	菊超目	Lamiales	唇形目	Gesneriaceae	苦苣苔科	IIBa.134	Gesneriaceae	苦苣苔科	Chirita	雙心皮草屬
Angiospermae	S57.369	Asteranae	菊超目	Lamiales	唇形目	Gesneriaceae	苦苣苔科	IIBa.134	Gesneriaceae	苦苣苔科	Conandron	苦苣苔屬
Angiospermae	S57.369	Asteranae	菊超目	Lamiales	唇形目	Gesneriaceae	苦苣苔科	IIBa.134	Gesneriaceae	苦苣苔科	Cyrtandra	偽苦苣苔屬
Angiospermae	S57.369	Asteranae	菊超目	Lamiales	唇形目	Gesneriaceae	苦苣苔科	IIBa.134	Gesneriaceae	苦苣苔科	Didymocarpus	長蒴苣苔屬
Angiospermae	S57.369	Asteranae	菊超目	Lamiales	唇形目	Gesneriaceae	苦苣苔科	IIBa.134	Gesneriaceae	苦苣苔科	Epithema	盾座苣苔屬
Angiospermae	S57.369	Asteranae	菊超目	Lamiales	唇形目	Gesneriaceae	苦苣苔科	IIBa.134	Gesneriaceae	苦苣苔科	Hemiboea	角桐草屬
Angiospermae	S57.369	Asteranae	菊超目	Lamiales	唇形目	Gesneriaceae	苦苣苔科	IIBa.134	Gesneriaceae	苦苣苔科	Lysionotus	石吊蘭屬
Angiospermae	S57.369	Asteranae	菊超目	Lamiales	唇形目	Gesneriaceae	苦苣苔科	IIBa.134	Gesneriaceae	苦苣苔科	Metapetrocosmea	蛛毛苣苔屬
Angiospermae	S57.369	Asteranae	菊超目	Lamiales	唇形目	Gesneriaceae	苦苣苔科	IIBa.134	Gesneriaceae	苦苣苔科	Paraboea	旋莢木屬
Angiospermae	S57.369	Asteranae	菊超目	Lamiales	唇形目	Gesneriaceae	苦苣苔科	IIBa.134	Gesneriaceae	苦苣苔科	Rhynchoglossum	尖舌草屬
Angiospermae	S57.369	Asteranae	菊超目	Lamiales	唇形目	Gesneriaceae	苦苣苔科	IIBa.134	Gesneriaceae	苦苣苔科	Rhynchotechum	同蕊草屬
Angiospermae	S57.369	Asteranae	菊超目	Lamiales	唇形目	Gesneriaceae	苦苣苔科	IIBa.134	Gesneriaceae	苦苣苔科	Titanotrichum	俄氏草屬
Angiospermae	S57.369	Asteranae	菊超目	Lamiales	唇形目	Gesneriaceae	苦苣苔科	IIBa.134	Gesneriaceae	苦苣苔科	Whytockia	玉玲花屬
Angiospermae	S57.370	Asteranae	菊超目	Lamiales	唇形目	Plantaginaceae	車前科	IIBa.131	Scrophulariaceae	玄參科	Antirrhinum	金魚草屬
Angiospermae	S57.370	Asteranae	菊超目	Lamiales	唇形目	Plantaginaceae	車前科	IIBa.131	Scrophulariaceae	玄參科	Bacopa	過長沙屬
Angiospermae	S57.370	Asteranae	菊超目	Lamiales	唇形目	Plantaginaceae	車前科	IIBa.128	Callitrichaceae	水馬齒科	Callitriche	水馬齒屬
Angiospermae	S57.370	Asteranae	菊超目	Lamiales	唇形目	Plantaginaceae	車前科	IIBa.131	Scrophulariaceae	玄參科	Deinostema	澤番椒屬
Angiospermae	S57.370	Asteranae	菊超目	Lamiales	唇形目	Plantaginaceae	車前科	IIBa.131	Scrophulariaceae	玄參科	Digitalis	毛地黃屬	naturalized
Angiospermae	S57.370	Asteranae	菊超目	Lamiales	唇形目	Plantaginaceae	車前科	IIBa.131	Scrophulariaceae	玄參科	Dopatrium	虻眼草屬	naturalized
Angiospermae	S57.370	Asteranae	菊超目	Lamiales	唇形目	Plantaginaceae	車前科	IIBa.131	Scrophulariaceae	玄參科	Ellisiophyllum	海螺菊屬
Angiospermae	S57.370	Asteranae	菊超目	Lamiales	唇形目	Plantaginaceae	車前科	IIBa.131	Scrophulariaceae	玄參科	Hemiphragma	腰只花屬
Angiospermae	S57.370	Asteranae	菊超目	Lamiales	唇形目	Plantaginaceae	車前科	IIBa.131	Scrophulariaceae	玄參科	Limnophila	石龍尾屬
Angiospermae	S57.370	Asteranae	菊超目	Lamiales	唇形目	Plantaginaceae	車前科	IIBa.131	Scrophulariaceae	玄參科	Mecardonia	過長沙舅屬	naturalized
Angiospermae	S57.370	Asteranae	菊超目	Lamiales	唇形目	Plantaginaceae	車前科	IIBa.131	Scrophulariaceae	玄參科	Microcarpaea	微果草屬
Angiospermae	S57.370	Asteranae	菊超目	Lamiales	唇形目	Plantaginaceae	車前科	IIBa.138	Plantaginaceae	車前科	Plantago	車前屬
Angiospermae	S57.370	Asteranae	菊超目	Lamiales	唇形目	Plantaginaceae	車前科	IIBa.131	Scrophulariaceae	玄參科	Scoparia	野甘草屬	naturalized
Angiospermae	S57.370	Asteranae	菊超目	Lamiales	唇形目	Plantaginaceae	車前科	IIBa.131	Scrophulariaceae	玄參科	Stemodia	孿生花屬	naturalized
Angiospermae	S57.370	Asteranae	菊超目	Lamiales	唇形目	Plantaginaceae	車前科	IIBa.131	Scrophulariaceae	玄參科	Veronica	婆婆納屬
Angiospermae	S57.370	Asteranae	菊超目	Lamiales	唇形目	Plantaginaceae	車前科	IIBa.131	Scrophulariaceae	玄參科	Veronicastrum	腹水草屬
Angiospermae	S57.371	Asteranae	菊超目	Lamiales	唇形目	Scrophulariaceae	玄參科	IIBa.119	Loganiaceae	馬錢科	Buddleja	揚波屬
Angiospermae	S57.371	Asteranae	菊超目	Lamiales	唇形目	Scrophulariaceae	玄參科	IIBa.137	Myoporaceae	苦蘭盤科	Myoporum	苦藍盤屬
Angiospermae	S57.371	Asteranae	菊超目	Lamiales	唇形目	Scrophulariaceae	玄參科	IIBa.131	Scrophulariaceae	玄參科	Scrophularia	玄參屬
Angiospermae	S57.373	Asteranae	菊超目	Lamiales	唇形目	Linderniaceae	母草科	IIBa.131	Scrophulariaceae	玄參科	Legazpia	三翅萼屬
Angiospermae	S57.373	Asteranae	菊超目	Lamiales	唇形目	Linderniaceae	母草科	IIBa.131	Scrophulariaceae	玄參科	Lindernia	母草屬
Angiospermae	S57.373	Asteranae	菊超目	Lamiales	唇形目	Linderniaceae	母草科	IIBa.131	Scrophulariaceae	玄參科	Micranthemum	珍珠草屬	naturalized
Angiospermae	S57.373	Asteranae	菊超目	Lamiales	唇形目	Linderniaceae	母草科	IIBa.131	Scrophulariaceae	玄參科	Torenia	倒地蜈蚣屬
Angiospermae	S57.376	Asteranae	菊超目	Lamiales	唇形目	Pedaliaceae	胡麻科				Sesamum	芝麻屬	cultivated
Angiospermae	S57.377	Asteranae	菊超目	Lamiales	唇形目	Acanthaceae	爵床科	IIBa.133	Acanthaceae	爵床科	Asystasia	十萬錯屬	naturalized
Angiospermae	S57.377	Asteranae	菊超目	Lamiales	唇形目	Acanthaceae	爵床科	IIBa.133	Acanthaceae	爵床科	Asystasiella	擬馬偕花屬
Angiospermae	S57.377	Asteranae	菊超目	Lamiales	唇形目	Acanthaceae	爵床科	IIBa.127	Verbenaceae	馬鞭草科	Avicennia	海茄苳屬
Angiospermae	S57.377	Asteranae	菊超目	Lamiales	唇形目	Acanthaceae	爵床科	IIBa.133	Acanthaceae	爵床科	Blechum	賽山藍屬	naturalized
Angiospermae	S57.377	Asteranae	菊超目	Lamiales	唇形目	Acanthaceae	爵床科	IIBa.133	Acanthaceae	爵床科	Codonacanthus	針刺草屬
Angiospermae	S57.377	Asteranae	菊超目	Lamiales	唇形目	Acanthaceae	爵床科	IIBa.133	Acanthaceae	爵床科	Dicliptera	華九頭獅子草屬
Angiospermae	S57.377	Asteranae	菊超目	Lamiales	唇形目	Acanthaceae	爵床科	IIBa.133	Acanthaceae	爵床科	Dipteracanthus	楠草屬
Angiospermae	S57.377	Asteranae	菊超目	Lamiales	唇形目	Acanthaceae	爵床科	IIBa.133	Acanthaceae	爵床科	Hemigraphis	半插花屬
Angiospermae	S57.377	Asteranae	菊超目	Lamiales	唇形目	Acanthaceae	爵床科	IIBa.133	Acanthaceae	爵床科	Hygrophila	水蓑衣屬
Angiospermae	S57.377	Asteranae	菊超目	Lamiales	唇形目	Acanthaceae	爵床科	IIBa.133	Acanthaceae	爵床科	Hypoestes	槍刀菜屬
Angiospermae	S57.377	Asteranae	菊超目	Lamiales	唇形目	Acanthaceae	爵床科	IIBa.133	Acanthaceae	爵床科	Justicia	爵床屬
Angiospermae	S57.377	Asteranae	菊超目	Lamiales	唇形目	Acanthaceae	爵床科	IIBa.133	Acanthaceae	爵床科	Kudoacanthus	銀脈爵床屬
Angiospermae	S57.377	Asteranae	菊超目	Lamiales	唇形目	Acanthaceae	爵床科	IIBa.133	Acanthaceae	爵床科	Lepidagathis	鱗球花屬
Angiospermae	S57.377	Asteranae	菊超目	Lamiales	唇形目	Acanthaceae	爵床科	IIBa.133	Acanthaceae	爵床科	Nelsonia	瘤子草屬	naturalized
Angiospermae	S57.377	Asteranae	菊超目	Lamiales	唇形目	Acanthaceae	爵床科	IIBa.133	Acanthaceae	爵床科	Peristrophe	九頭獅子草屬
Angiospermae	S57.377	Asteranae	菊超目	Lamiales	唇形目	Acanthaceae	爵床科	IIBa.133	Acanthaceae	爵床科	Ruellia	蘆莉草屬	naturalized
Angiospermae	S57.377	Asteranae	菊超目	Lamiales	唇形目	Acanthaceae	爵床科	IIBa.133	Acanthaceae	爵床科	Rungia	明萼草屬
Angiospermae	S57.377	Asteranae	菊超目	Lamiales	唇形目	Acanthaceae	爵床科	IIBa.133	Acanthaceae	爵床科	Staurogyne	哈哼花屬
Angiospermae	S57.377	Asteranae	菊超目	Lamiales	唇形目	Acanthaceae	爵床科	IIBa.133	Acanthaceae	爵床科	Strobilanthes	馬藍屬
Angiospermae	S57.377	Asteranae	菊超目	Lamiales	唇形目	Acanthaceae	爵床科	IIBa.133	Acanthaceae	爵床科	Thunbergia	鄧伯花屬	naturalized
Angiospermae	S57.378	Asteranae	菊超目	Lamiales	唇形目	Bignoniaceae	紫葳科	IIBa.132	Bignoniaceae	紫葳科	Radermachera	山菜豆屬
Angiospermae	S57.378	Asteranae	菊超目	Lamiales	唇形目	Bignoniaceae	紫葳科	IIBa.132	Bignoniaceae	紫葳科	Spathodea	火焰樹屬	naturalized
Angiospermae	S57.378	Asteranae	菊超目	Lamiales	唇形目	Bignoniaceae	紫葳科	IIBa.132	Bignoniaceae	紫葳科	Tecoma	黃鐘花屬
Angiospermae	S57.379	Asteranae	菊超目	Lamiales	唇形目	Lentibulariaceae	狸藻科	IIBa.136	Lentibulariaceae	狸藻科	Utricularia	狸藻屬
Angiospermae	S57.382	Asteranae	菊超目	Lamiales	唇形目	Verbenaceae	馬鞭草科	IIBa.127	Verbenaceae	馬鞭草科	Duranta	假連翹屬	naturalized
Angiospermae	S57.382	Asteranae	菊超目	Lamiales	唇形目	Verbenaceae	馬鞭草科	IIBa.127	Verbenaceae	馬鞭草科	Lantana	馬纓丹屬	naturalized
Angiospermae	S57.382	Asteranae	菊超目	Lamiales	唇形目	Verbenaceae	馬鞭草科	IIBa.127	Verbenaceae	馬鞭草科	Phyla	鴨舌癀屬	naturalized
Angiospermae	S57.382	Asteranae	菊超目	Lamiales	唇形目	Verbenaceae	馬鞭草科	IIBa.127	Verbenaceae	馬鞭草科	Stachytarpheta	木馬鞭屬	naturalized
Angiospermae	S57.382	Asteranae	菊超目	Lamiales	唇形目	Verbenaceae	馬鞭草科	IIBa.127	Verbenaceae	馬鞭草科	Verbena	馬鞭草屬
Angiospermae	S57.383	Asteranae	菊超目	Lamiales	唇形目	Lamiaceae	唇形科	IIBa.129	Labiatae	唇形科	Acrocephalus	頂頭花屬
Angiospermae	S57.383	Asteranae	菊超目	Lamiales	唇形目	Lamiaceae	唇形科	IIBa.129	Labiatae	唇形科	Agastache	藿香屬
Angiospermae	S57.383	Asteranae	菊超目	Lamiales	唇形目	Lamiaceae	唇形科	IIBa.129	Labiatae	唇形科	Ajuga	筋骨草屬
Angiospermae	S57.383	Asteranae	菊超目	Lamiales	唇形目	Lamiaceae	唇形科	IIBa.129	Labiatae	唇形科	Anisomeles	金劍草屬
Angiospermae	S57.383	Asteranae	菊超目	Lamiales	唇形目	Lamiaceae	唇形科	IIBa.129	Labiatae	唇形科	Basilicum	小冠薰屬
Angiospermae	S57.383	Asteranae	菊超目	Lamiales	唇形目	Lamiaceae	唇形科	IIBa.129	Labiatae	唇形科	Bostrychanthera	毛葯花屬
Angiospermae	S57.383	Asteranae	菊超目	Lamiales	唇形目	Lamiaceae	唇形科	IIBa.127	Verbenaceae	馬鞭草科	Callicarpa	紫珠屬
Angiospermae	S57.383	Asteranae	菊超目	Lamiales	唇形目	Lamiaceae	唇形科	IIBa.127	Verbenaceae	馬鞭草科	Caryopteris	蕕屬
Angiospermae	S57.383	Asteranae	菊超目	Lamiales	唇形目	Lamiaceae	唇形科	IIBa.127	Verbenaceae	馬鞭草科	Clerodendrum	海州常山屬
Angiospermae	S57.383	Asteranae	菊超目	Lamiales	唇形目	Lamiaceae	唇形科	IIBa.129	Labiatae	唇形科	Clinopodium	風輪菜屬
Angiospermae	S57.383	Asteranae	菊超目	Lamiales	唇形目	Lamiaceae	唇形科	IIBa.129	Labiatae	唇形科	Coleus	鞘蕊屬
Angiospermae	S57.383	Asteranae	菊超目	Lamiales	唇形目	Lamiaceae	唇形科	IIBa.129	Labiatae	唇形科	Comanthosphace	綿穗蘇屬
Angiospermae	S57.383	Asteranae	菊超目	Lamiales	唇形目	Lamiaceae	唇形科	IIBa.129	Labiatae	唇形科	Elsholtzia	香薷屬
Angiospermae	S57.383	Asteranae	菊超目	Lamiales	唇形目	Lamiaceae	唇形科	IIBa.129	Labiatae	唇形科	Glechoma	金錢薄荷屬
Angiospermae	S57.383	Asteranae	菊超目	Lamiales	唇形目	Lamiaceae	唇形科	IIBa.129	Labiatae	唇形科	Gomphostemma	錐花屬
Angiospermae	S57.383	Asteranae	菊超目	Lamiales	唇形目	Lamiaceae	唇形科	IIBa.129	Labiatae	唇形科	Hyptis	香苦草屬
Angiospermae	S57.383	Asteranae	菊超目	Lamiales	唇形目	Lamiaceae	唇形科	IIBa.129	Labiatae	唇形科	Isodon	香茶菜屬
Angiospermae	S57.383	Asteranae	菊超目	Lamiales	唇形目	Lamiaceae	唇形科	IIBa.129	Labiatae	唇形科	Keiskea	偏穗花屬
Angiospermae	S57.383	Asteranae	菊超目	Lamiales	唇形目	Lamiaceae	唇形科	IIBa.129	Labiatae	唇形科	Lamium	野芝麻屬
Angiospermae	S57.383	Asteranae	菊超目	Lamiales	唇形目	Lamiaceae	唇形科	IIBa.129	Labiatae	唇形科	Leonurus	益母草屬
Angiospermae	S57.383	Asteranae	菊超目	Lamiales	唇形目	Lamiaceae	唇形科	IIBa.129	Labiatae	唇形科	Leucas	白花草屬
Angiospermae	S57.383	Asteranae	菊超目	Lamiales	唇形目	Lamiaceae	唇形科	IIBa.129	Labiatae	唇形科	Lycopus	地筍屬
Angiospermae	S57.383	Asteranae	菊超目	Lamiales	唇形目	Lamiaceae	唇形科	IIBa.129	Labiatae	唇形科	Melissa	蜜蜂花屬
Angiospermae	S57.383	Asteranae	菊超目	Lamiales	唇形目	Lamiaceae	唇形科	IIBa.129	Labiatae	唇形科	Mentha	薄荷屬	naturalized
Angiospermae	S57.383	Asteranae	菊超目	Lamiales	唇形目	Lamiaceae	唇形科	IIBa.129	Labiatae	唇形科	Mesona	仙草屬
Angiospermae	S57.383	Asteranae	菊超目	Lamiales	唇形目	Lamiaceae	唇形科	IIBa.129	Labiatae	唇形科	Mosla	乾汗草屬
Angiospermae	S57.383	Asteranae	菊超目	Lamiales	唇形目	Lamiaceae	唇形科	IIBa.129	Labiatae	唇形科	Ocimum	羅勒屬	naturalized
Angiospermae	S57.383	Asteranae	菊超目	Lamiales	唇形目	Lamiaceae	唇形科	IIBa.129	Labiatae	唇形科	Origanum	野薄荷屬
Angiospermae	S57.383	Asteranae	菊超目	Lamiales	唇形目	Lamiaceae	唇形科	IIBa.129	Labiatae	唇形科	Orthosiphon	貓鬚草屬	naturalized
Angiospermae	S57.383	Asteranae	菊超目	Lamiales	唇形目	Lamiaceae	唇形科	IIBa.129	Labiatae	唇形科	Paraphlomis	假糙蘇屬
Angiospermae	S57.383	Asteranae	菊超目	Lamiales	唇形目	Lamiaceae	唇形科	IIBa.129	Labiatae	唇形科	Perilla	紫蘇屬	naturalized
Angiospermae	S57.383	Asteranae	菊超目	Lamiales	唇形目	Lamiaceae	唇形科	IIBa.129	Labiatae	唇形科	Pogostemon	刺蕊草屬
Angiospermae	S57.383	Asteranae	菊超目	Lamiales	唇形目	Lamiaceae	唇形科	IIBa.127	Verbenaceae	馬鞭草科	Premna	魚臭木屬
Angiospermae	S57.383	Asteranae	菊超目	Lamiales	唇形目	Lamiaceae	唇形科	IIBa.129	Labiatae	唇形科	Prunella	夏枯草屬
Angiospermae	S57.383	Asteranae	菊超目	Lamiales	唇形目	Lamiaceae	唇形科	IIBa.129	Labiatae	唇形科	Rubiteucris	野藿香屬
Angiospermae	S57.383	Asteranae	菊超目	Lamiales	唇形目	Lamiaceae	唇形科	IIBa.129	Labiatae	唇形科	Salvia	鼠尾草屬
Angiospermae	S57.383	Asteranae	菊超目	Lamiales	唇形目	Lamiaceae	唇形科	IIBa.129	Labiatae	唇形科	Scutellaria	黃芩屬
Angiospermae	S57.383	Asteranae	菊超目	Lamiales	唇形目	Lamiaceae	唇形科	IIBa.127	Verbenaceae	馬鞭草科	Sphenodesme	楔翅藤屬
Angiospermae	S57.383	Asteranae	菊超目	Lamiales	唇形目	Lamiaceae	唇形科	IIBa.129	Labiatae	唇形科	Stachys	水蘇屬
Angiospermae	S57.383	Asteranae	菊超目	Lamiales	唇形目	Lamiaceae	唇形科	IIBa.129	Labiatae	唇形科	Suzukia	鈴木草屬
Angiospermae	S57.383	Asteranae	菊超目	Lamiales	唇形目	Lamiaceae	唇形科	IIBa.127	Verbenaceae	馬鞭草科	Tectona	柚木屬	naturalized
Angiospermae	S57.383	Asteranae	菊超目	Lamiales	唇形目	Lamiaceae	唇形科	IIBa.129	Labiatae	唇形科	Teucrium	香科科屬
Angiospermae	S57.383	Asteranae	菊超目	Lamiales	唇形目	Lamiaceae	唇形科	IIBa.127	Verbenaceae	馬鞭草科	Vitex	牡荊屬
Angiospermae	S57.384	Asteranae	菊超目	Lamiales	唇形目	Mazaceae	通泉草科	IIBa.131	Scrophulariaceae	玄參科	Mazus	通泉草屬
Angiospermae	S57.385	Asteranae	菊超目	Lamiales	唇形目	Phrymaceae	蠅毒草科	IIBa.131	Scrophulariaceae	玄參科	Mimulus	溝酸漿屬
Angiospermae	S57.385	Asteranae	菊超目	Lamiales	唇形目	Phrymaceae	蠅毒草科				Peplidium	溝馬齒屬
Angiospermae	S57.385	Asteranae	菊超目	Lamiales	唇形目	Phrymaceae	蠅毒草科				Phryma	蠅毒草屬
Angiospermae	S57.386	Asteranae	菊超目	Lamiales	唇形目	Paulowniaceae	泡桐科	IIBa.131	Scrophulariaceae	玄參科	Paulownia	泡桐屬
Angiospermae	S57.387	Asteranae	菊超目	Lamiales	唇形目	Orobanchaceae	列當科	IIBa.135	Orobanchaceae	列當科	Aeginetia	野菰屬
Angiospermae	S57.387	Asteranae	菊超目	Lamiales	唇形目	Orobanchaceae	列當科	IIBa.131	Scrophulariaceae	玄參科	Alectra	黑蒴屬
Angiospermae	S57.387	Asteranae	菊超目	Lamiales	唇形目	Orobanchaceae	列當科	IIBa.135	Orobanchaceae	列當科	Boschniakia	草蓯容屬
Angiospermae	S57.387	Asteranae	菊超目	Lamiales	唇形目	Orobanchaceae	列當科	IIBa.131	Scrophulariaceae	玄參科	Centranthera	距蕊花屬
Angiospermae	S57.387	Asteranae	菊超目	Lamiales	唇形目	Orobanchaceae	列當科	IIBa.135	Orobanchaceae	列當科	Christisonia	假野菰屬
Angiospermae	S57.387	Asteranae	菊超目	Lamiales	唇形目	Orobanchaceae	列當科	IIBa.131	Scrophulariaceae	玄參科	Euphrasia	碎雪草屬
Angiospermae	S57.387	Asteranae	菊超目	Lamiales	唇形目	Orobanchaceae	列當科	IIBa.131	Scrophulariaceae	玄參科	Lathraea	齒鱗草屬
Angiospermae	S57.387	Asteranae	菊超目	Lamiales	唇形目	Orobanchaceae	列當科	IIBa.131	Scrophulariaceae	玄參科	Melampyrum	山羅花屬
Angiospermae	S57.387	Asteranae	菊超目	Lamiales	唇形目	Orobanchaceae	列當科	IIBa.135	Orobanchaceae	列當科	Orobanche	列當屬
Angiospermae	S57.387	Asteranae	菊超目	Lamiales	唇形目	Orobanchaceae	列當科	IIBa.131	Scrophulariaceae	玄參科	Pedicularis	馬先蒿屬
Angiospermae	S57.387	Asteranae	菊超目	Lamiales	唇形目	Orobanchaceae	列當科	IIBa.135	Orobanchaceae	列當科	Phacellanthus	黃筒花屬
Angiospermae	S57.387	Asteranae	菊超目	Lamiales	唇形目	Orobanchaceae	列當科	IIBa.131	Scrophulariaceae	玄參科	Phtheirospermum	松蒿屬
Angiospermae	S57.387	Asteranae	菊超目	Lamiales	唇形目	Orobanchaceae	列當科	IIBa.131	Scrophulariaceae	玄參科	Siphonostegia	陰行草屬
Angiospermae	S57.387	Asteranae	菊超目	Lamiales	唇形目	Orobanchaceae	列當科	IIBa.131	Scrophulariaceae	玄參科	Striga	獨腳金屬
Angiospermae	S58.388	Asteranae	菊超目	Aquifoliales	冬青目	Stemonuraceae	金檀木科	IIBa.78	Icacinaceae	茶茱萸科	Gomphandra	毛蕊木屬
Angiospermae	S58.389	Asteranae	菊超目	Aquifoliales	冬青目	Cardiopteridaceae	心翼果科	IIBa.78	Icacinaceae	茶茱萸科	Gonocaryum	瓊欖屬
Angiospermae	S58.391	Asteranae	菊超目	Aquifoliales	冬青目	Helwingiaceae	青莢葉科	IIBa.105	Cornaceae	山茱萸科	Helwingia	青莢葉屬
Angiospermae	S58.392	Asteranae	菊超目	Aquifoliales	冬青目	Aquifoliaceae	冬青科	IIBa.74	Aquifoliaceae	冬青科	Ilex	冬青屬
Angiospermae	S59.394	Asteranae	菊超目	Asterales	菊目	Campanulaceae	桔梗科	IIBa.142	Campanulaceae	桔梗科	Adenophora	沙參屬
Angiospermae	S59.394	Asteranae	菊超目	Asterales	菊目	Campanulaceae	桔梗科	IIBa.142	Campanulaceae	桔梗科	Campanula	桔梗屬
Angiospermae	S59.394	Asteranae	菊超目	Asterales	菊目	Campanulaceae	桔梗科	IIBa.142	Campanulaceae	桔梗科	Codonopsis	山奶草屬
Angiospermae	S59.394	Asteranae	菊超目	Asterales	菊目	Campanulaceae	桔梗科	IIBa.142	Campanulaceae	桔梗科	Cyclocodon	土黨參屬
Angiospermae	S59.394	Asteranae	菊超目	Asterales	菊目	Campanulaceae	桔梗科	IIBa.142	Campanulaceae	桔梗科	Hippobroma	馬醉草屬	naturalized
Angiospermae	S59.394	Asteranae	菊超目	Asterales	菊目	Campanulaceae	桔梗科	IIBa.142	Campanulaceae	桔梗科	Lobelia	山梗菜屬
Angiospermae	S59.394	Asteranae	菊超目	Asterales	菊目	Campanulaceae	桔梗科	IIBa.142	Campanulaceae	桔梗科	Peracarpa	山桔梗屬
Angiospermae	S59.394	Asteranae	菊超目	Asterales	菊目	Campanulaceae	桔梗科	IIBa.142	Campanulaceae	桔梗科	Triodanis	異檐花屬	naturalized
Angiospermae	S59.394	Asteranae	菊超目	Asterales	菊目	Campanulaceae	桔梗科	IIBa.142	Campanulaceae	桔梗科	Wahlenbergia	蘭花參屬
Angiospermae	S59.400	Asteranae	菊超目	Asterales	菊目	Menyanthaceae	睡菜科	IIBa.120	Gentianaceae	龍膽科	Nymphoides	莕菜屬
Angiospermae	S59.401	Asteranae	菊超目	Asterales	菊目	Goodeniaceae	草海桐科	IIBa.143	Goodeniaceae	草海桐科	Scaevola	草海桐屬
Angiospermae	S59.403	Asteranae	菊超目	Asterales	菊目	Asteraceae	菊科	IIBa.144	Compositae	菊科	Acmella	金鈕扣屬	naturalized
Angiospermae	S59.403	Asteranae	菊超目	Asterales	菊目	Asteraceae	菊科	IIBa.144	Compositae	菊科	Adenostemma	下田菊屬
Angiospermae	S59.403	Asteranae	菊超目	Asterales	菊目	Asteraceae	菊科	IIBa.144	Compositae	菊科	Ageratina	假藿香薊屬	naturalized
Angiospermae	S59.403	Asteranae	菊超目	Asterales	菊目	Asteraceae	菊科	IIBa.144	Compositae	菊科	Ageratum	藿香薊屬	naturalized
Angiospermae	S59.403	Asteranae	菊超目	Asterales	菊目	Asteraceae	菊科	IIBa.144	Compositae	菊科	Ainsliaea	鬼督郵屬
Angiospermae	S59.403	Asteranae	菊超目	Asterales	菊目	Asteraceae	菊科	IIBa.144	Compositae	菊科	Ambrosia	豬草屬	naturalized
Angiospermae	S59.403	Asteranae	菊超目	Asterales	菊目	Asteraceae	菊科	IIBa.144	Compositae	菊科	Anaphalis	籟簫屬
Angiospermae	S59.403	Asteranae	菊超目	Asterales	菊目	Asteraceae	菊科	IIBa.144	Compositae	菊科	Artemisia	蒿屬
Angiospermae	S59.403	Asteranae	菊超目	Asterales	菊目	Asteraceae	菊科	IIBa.144	Compositae	菊科	Aster	紫菀屬
Angiospermae	S59.403	Asteranae	菊超目	Asterales	菊目	Asteraceae	菊科	IIBa.144	Compositae	菊科	Austroeupatorium	假澤蘭屬	naturalized
Angiospermae	S59.403	Asteranae	菊超目	Asterales	菊目	Asteraceae	菊科	IIBa.144	Compositae	菊科	Bellis	雛菊屬	naturalized
Angiospermae	S59.403	Asteranae	菊超目	Asterales	菊目	Asteraceae	菊科	IIBa.144	Compositae	菊科	Bidens	鬼針屬
Angiospermae	S59.403	Asteranae	菊超目	Asterales	菊目	Asteraceae	菊科	IIBa.144	Compositae	菊科	Blumea	艾納香屬
Angiospermae	S59.403	Asteranae	菊超目	Asterales	菊目	Asteraceae	菊科	IIBa.144	Compositae	菊科	Calyptocarpus	金腰箭舅屬	naturalized
Angiospermae	S59.403	Asteranae	菊超目	Asterales	菊目	Asteraceae	菊科	IIBa.144	Compositae	菊科	Carpesium	天名精屬
Angiospermae	S59.403	Asteranae	菊超目	Asterales	菊目	Asteraceae	菊科	IIBa.144	Compositae	菊科	Centipeda	石胡荽屬
Angiospermae	S59.403	Asteranae	菊超目	Asterales	菊目	Asteraceae	菊科	IIBa.144	Compositae	菊科	Centratherum	鈕扣花屬	naturalized
Angiospermae	S59.403	Asteranae	菊超目	Asterales	菊目	Asteraceae	菊科	IIBa.144	Compositae	菊科	Chromolaena	香澤蘭屬	naturalized
Angiospermae	S59.403	Asteranae	菊超目	Asterales	菊目	Asteraceae	菊科	IIBa.144	Compositae	菊科	Chrysanthemum	筒蒿屬
Angiospermae	S59.403	Asteranae	菊超目	Asterales	菊目	Asteraceae	菊科	IIBa.144	Compositae	菊科	Cichorium	菊苣屬	naturalized
Angiospermae	S59.403	Asteranae	菊超目	Asterales	菊目	Asteraceae	菊科	IIBa.144	Compositae	菊科	Cirsium	薊屬
Angiospermae	S59.403	Asteranae	菊超目	Asterales	菊目	Asteraceae	菊科	IIBa.144	Compositae	菊科	Clibadium	蘇利南野菊屬	naturalized
Angiospermae	S59.403	Asteranae	菊超目	Asterales	菊目	Asteraceae	菊科	IIBa.144	Compositae	菊科	Conyza	假蓬屬
Angiospermae	S59.403	Asteranae	菊超目	Asterales	菊目	Asteraceae	菊科	IIBa.144	Compositae	菊科	Coreopsis	金雞菊屬	naturalized
Angiospermae	S59.403	Asteranae	菊超目	Asterales	菊目	Asteraceae	菊科	IIBa.144	Compositae	菊科	Cosmos	秋英屬	naturalized
Angiospermae	S59.403	Asteranae	菊超目	Asterales	菊目	Asteraceae	菊科	IIBa.144	Compositae	菊科	Cotula	山莞荽屬
Angiospermae	S59.403	Asteranae	菊超目	Asterales	菊目	Asteraceae	菊科	IIBa.144	Compositae	菊科	Crassocephalum	昭和草屬	naturalized
Angiospermae	S59.403	Asteranae	菊超目	Asterales	菊目	Asteraceae	菊科	IIBa.144	Compositae	菊科	Crepidiastrum	假黃鵪菜屬
Angiospermae	S59.403	Asteranae	菊超目	Asterales	菊目	Asteraceae	菊科	IIBa.144	Compositae	菊科	Crossostephium	蘄艾屬
Angiospermae	S59.403	Asteranae	菊超目	Asterales	菊目	Asteraceae	菊科	IIBa.144	Compositae	菊科	Dendranthema	菊屬
Angiospermae	S59.403	Asteranae	菊超目	Asterales	菊目	Asteraceae	菊科	IIBa.144	Compositae	菊科	Dichrocephala	魚眼草屬
Angiospermae	S59.403	Asteranae	菊超目	Asterales	菊目	Asteraceae	菊科	IIBa.144	Compositae	菊科	Echinops	漏盧屬
Angiospermae	S59.403	Asteranae	菊超目	Asterales	菊目	Asteraceae	菊科	IIBa.144	Compositae	菊科	Eclipta	鱧腸屬
Angiospermae	S59.403	Asteranae	菊超目	Asterales	菊目	Asteraceae	菊科	IIBa.144	Compositae	菊科	Elephantopus	地膽草屬
Angiospermae	S59.403	Asteranae	菊超目	Asterales	菊目	Asteraceae	菊科	IIBa.144	Compositae	菊科	Eleutheranthera	離葯金腰箭屬	naturalized
Angiospermae	S59.403	Asteranae	菊超目	Asterales	菊目	Asteraceae	菊科	IIBa.144	Compositae	菊科	Emilia	紫背草屬
Angiospermae	S59.403	Asteranae	菊超目	Asterales	菊目	Asteraceae	菊科	IIBa.144	Compositae	菊科	Epaltes	鵝不食草屬	naturalized
Angiospermae	S59.403	Asteranae	菊超目	Asterales	菊目	Asteraceae	菊科	IIBa.144	Compositae	菊科	Erechtites	饑荒草屬	naturalized
Angiospermae	S59.403	Asteranae	菊超目	Asterales	菊目	Asteraceae	菊科	IIBa.144	Compositae	菊科	Erigeron	飛蓬屬
Angiospermae	S59.403	Asteranae	菊超目	Asterales	菊目	Asteraceae	菊科	IIBa.144	Compositae	菊科	Ethulia	都麗菊屬
Angiospermae	S59.403	Asteranae	菊超目	Asterales	菊目	Asteraceae	菊科	IIBa.144	Compositae	菊科	Eupatorium	澤蘭屬
Angiospermae	S59.403	Asteranae	菊超目	Asterales	菊目	Asteraceae	菊科	IIBa.144	Compositae	菊科	Farfugium	山菊屬
Angiospermae	S59.403	Asteranae	菊超目	Asterales	菊目	Asteraceae	菊科	IIBa.144	Compositae	菊科	Flaveria	黃頂菊屬	naturalized
Angiospermae	S59.403	Asteranae	菊超目	Asterales	菊目	Asteraceae	菊科	IIBa.144	Compositae	菊科	Gaillardia	天人菊屬	naturalized
Angiospermae	S59.403	Asteranae	菊超目	Asterales	菊目	Asteraceae	菊科	IIBa.144	Compositae	菊科	Galinsoga	小米菊屬	naturalized
Angiospermae	S59.403	Asteranae	菊超目	Asterales	菊目	Asteraceae	菊科	IIBa.144	Compositae	菊科	Gerbera	大丁草屬
Angiospermae	S59.403	Asteranae	菊超目	Asterales	菊目	Asteraceae	菊科	IIBa.144	Compositae	菊科	Glossocardia	香茹屬
Angiospermae	S59.403	Asteranae	菊超目	Asterales	菊目	Asteraceae	菊科	IIBa.144	Compositae	菊科	Gnaphalium	鼠麴草屬
Angiospermae	S59.403	Asteranae	菊超目	Asterales	菊目	Asteraceae	菊科	IIBa.144	Compositae	菊科	Grangea	線球菊屬
Angiospermae	S59.403	Asteranae	菊超目	Asterales	菊目	Asteraceae	菊科	IIBa.144	Compositae	菊科	Guizotia	小油菊屬	naturalized
Angiospermae	S59.403	Asteranae	菊超目	Asterales	菊目	Asteraceae	菊科	IIBa.144	Compositae	菊科	Gymnocoronis	光冠水菊屬	naturalized
Angiospermae	S59.403	Asteranae	菊超目	Asterales	菊目	Asteraceae	菊科	IIBa.144	Compositae	菊科	Gynura	三七草屬
Angiospermae	S59.403	Asteranae	菊超目	Asterales	菊目	Asteraceae	菊科	IIBa.144	Compositae	菊科	Helianthus	向日葵屬	naturalized
Angiospermae	S59.403	Asteranae	菊超目	Asterales	菊目	Asteraceae	菊科	IIBa.144	Compositae	菊科	Hemisteptia	泥胡菜屬
Angiospermae	S59.403	Asteranae	菊超目	Asterales	菊目	Asteraceae	菊科	IIBa.144	Compositae	菊科	Heteropappus	狗娃花屬	naturalized
Angiospermae	S59.403	Asteranae	菊超目	Asterales	菊目	Asteraceae	菊科	IIBa.144	Compositae	菊科	Hieracium	山柳菊屬
Angiospermae	S59.403	Asteranae	菊超目	Asterales	菊目	Asteraceae	菊科	IIBa.144	Compositae	菊科	Hypochaeris	貓兒菊屬
Angiospermae	S59.403	Asteranae	菊超目	Asterales	菊目	Asteraceae	菊科	IIBa.144	Compositae	菊科	Ixeridium	小苦蕒屬
Angiospermae	S59.403	Asteranae	菊超目	Asterales	菊目	Asteraceae	菊科	IIBa.144	Compositae	菊科	Ixeris	苦蕒菜屬
Angiospermae	S59.403	Asteranae	菊超目	Asterales	菊目	Asteraceae	菊科	IIBa.144	Compositae	菊科	Lactuca	萵苣屬
Angiospermae	S59.403	Asteranae	菊超目	Asterales	菊目	Asteraceae	菊科	IIBa.144	Compositae	菊科	Lagenophora	瓶頭草屬
Angiospermae	S59.403	Asteranae	菊超目	Asterales	菊目	Asteraceae	菊科	IIBa.144	Compositae	菊科	Laggera	六角草屬
Angiospermae	S59.403	Asteranae	菊超目	Asterales	菊目	Asteraceae	菊科	IIBa.144	Compositae	菊科	Lapsanastrum	稻搓菜屬
Angiospermae	S59.403	Asteranae	菊超目	Asterales	菊目	Asteraceae	菊科	IIBa.144	Compositae	菊科	Leontopodium	薄雪草屬
Angiospermae	S59.403	Asteranae	菊超目	Asterales	菊目	Asteraceae	菊科	IIBa.144	Compositae	菊科	Leucanthemum	濱菊屬	naturalized
Angiospermae	S59.403	Asteranae	菊超目	Asterales	菊目	Asteraceae	菊科	IIBa.144	Compositae	菊科	Ligularia	橐吾屬
Angiospermae	S59.403	Asteranae	菊超目	Asterales	菊目	Asteraceae	菊科	IIBa.144	Compositae	菊科	Matricaria	野菊屬	naturalized
Angiospermae	S59.403	Asteranae	菊超目	Asterales	菊目	Asteraceae	菊科	IIBa.144	Compositae	菊科	Microglossa	小舌菊屬
Angiospermae	S59.403	Asteranae	菊超目	Asterales	菊目	Asteraceae	菊科	IIBa.144	Compositae	菊科	Mikania	蔓澤蘭屬
Angiospermae	S59.403	Asteranae	菊超目	Asterales	菊目	Asteraceae	菊科	IIBa.144	Compositae	菊科	Myriactis	矮菊屬
Angiospermae	S59.403	Asteranae	菊超目	Asterales	菊目	Asteraceae	菊科	IIBa.144	Compositae	菊科	Nemosenecio	羽葉千里光屬
Angiospermae	S59.403	Asteranae	菊超目	Asterales	菊目	Asteraceae	菊科	IIBa.144	Compositae	菊科	Notoseris	紫菊屬
Angiospermae	S59.403	Asteranae	菊超目	Asterales	菊目	Asteraceae	菊科	IIBa.144	Compositae	菊科	Paraixeris	黃瓜菜屬
Angiospermae	S59.403	Asteranae	菊超目	Asterales	菊目	Asteraceae	菊科	IIBa.144	Compositae	菊科	Paraprenanthes	假福王草屬
Angiospermae	S59.403	Asteranae	菊超目	Asterales	菊目	Asteraceae	菊科	IIBa.144	Compositae	菊科	Parasenecio	蟹甲草屬
Angiospermae	S59.403	Asteranae	菊超目	Asterales	菊目	Asteraceae	菊科	IIBa.144	Compositae	菊科	Parthenium	銀膞菊屬	naturalized
Angiospermae	S59.403	Asteranae	菊超目	Asterales	菊目	Asteraceae	菊科	IIBa.144	Compositae	菊科	Pertya	高野帚屬
Angiospermae	S59.403	Asteranae	菊超目	Asterales	菊目	Asteraceae	菊科	IIBa.144	Compositae	菊科	Petasites	款冬屬
Angiospermae	S59.403	Asteranae	菊超目	Asterales	菊目	Asteraceae	菊科	IIBa.144	Compositae	菊科	Picris	毛蓮菜屬
Angiospermae	S59.403	Asteranae	菊超目	Asterales	菊目	Asteraceae	菊科	IIBa.144	Compositae	菊科	Pluchea	闊苞菊屬
Angiospermae	S59.403	Asteranae	菊超目	Asterales	菊目	Asteraceae	菊科	IIBa.144	Compositae	菊科	Praxelis	貓腥草屬	naturalized
Angiospermae	S59.403	Asteranae	菊超目	Asterales	菊目	Asteraceae	菊科	IIBa.144	Compositae	菊科	Pseudelephantopus	假地膽草屬	naturalized
Angiospermae	S59.403	Asteranae	菊超目	Asterales	菊目	Asteraceae	菊科	IIBa.144	Compositae	菊科	Pseudoconyza	假蓬舅屬
Angiospermae	S59.403	Asteranae	菊超目	Asterales	菊目	Asteraceae	菊科	IIBa.144	Compositae	菊科	Pterocypsela	翅果菊屬
Angiospermae	S59.403	Asteranae	菊超目	Asterales	菊目	Asteraceae	菊科	IIBa.144	Compositae	菊科	Rhynchospermum	秋分草屬
Angiospermae	S59.403	Asteranae	菊超目	Asterales	菊目	Asteraceae	菊科	IIBa.144	Compositae	菊科	Saussurea	青木香屬
Angiospermae	S59.403	Asteranae	菊超目	Asterales	菊目	Asteraceae	菊科	IIBa.144	Compositae	菊科	Senecio	黃菀屬
Angiospermae	S59.403	Asteranae	菊超目	Asterales	菊目	Asteraceae	菊科	IIBa.144	Compositae	菊科	Sigesbeckia	豨薟屬
Angiospermae	S59.403	Asteranae	菊超目	Asterales	菊目	Asteraceae	菊科	IIBa.144	Compositae	菊科	Solidago	一枝黃花屬
Angiospermae	S59.403	Asteranae	菊超目	Asterales	菊目	Asteraceae	菊科	IIBa.144	Compositae	菊科	Soliva	假吐金菊屬	naturalized
Angiospermae	S59.403	Asteranae	菊超目	Asterales	菊目	Asteraceae	菊科	IIBa.144	Compositae	菊科	Sonchus	苦苣菜屬	naturalized
Angiospermae	S59.403	Asteranae	菊超目	Asterales	菊目	Asteraceae	菊科	IIBa.144	Compositae	菊科	Sphaeranthus	戴星草屬
Angiospermae	S59.403	Asteranae	菊超目	Asterales	菊目	Asteraceae	菊科	IIBa.144	Compositae	菊科	Synedrella	金腰箭屬	naturalized
Angiospermae	S59.403	Asteranae	菊超目	Asterales	菊目	Asteraceae	菊科	IIBa.144	Compositae	菊科	Syneilesis	破傘菊屬
Angiospermae	S59.403	Asteranae	菊超目	Asterales	菊目	Asteraceae	菊科	IIBa.144	Compositae	菊科	Tagetes	孔雀草屬	naturalized
Angiospermae	S59.403	Asteranae	菊超目	Asterales	菊目	Asteraceae	菊科	IIBa.144	Compositae	菊科	Taraxacum	蒲公英屬
Angiospermae	S59.403	Asteranae	菊超目	Asterales	菊目	Asteraceae	菊科	IIBa.144	Compositae	菊科	Tephroseris	狗舌草屬
Angiospermae	S59.403	Asteranae	菊超目	Asterales	菊目	Asteraceae	菊科	IIBa.144	Compositae	菊科	Tithonia	腫柄菊屬	naturalized
Angiospermae	S59.403	Asteranae	菊超目	Asterales	菊目	Asteraceae	菊科	IIBa.144	Compositae	菊科	Tridax	長柄菊屬	naturalized
Angiospermae	S59.403	Asteranae	菊超目	Asterales	菊目	Asteraceae	菊科	IIBa.144	Compositae	菊科	Vernonia	斑鳩菊屬
Angiospermae	S59.403	Asteranae	菊超目	Asterales	菊目	Asteraceae	菊科	IIBa.144	Compositae	菊科	Wedelia	蟛蜞菊屬
Angiospermae	S59.403	Asteranae	菊超目	Asterales	菊目	Asteraceae	菊科	IIBa.144	Compositae	菊科	Wollastonia	孿花菊屬
Angiospermae	S59.403	Asteranae	菊超目	Asterales	菊目	Asteraceae	菊科	IIBa.144	Compositae	菊科	Xanthium	蒼耳屬	naturalized
Angiospermae	S59.403	Asteranae	菊超目	Asterales	菊目	Asteraceae	菊科	IIBa.144	Compositae	菊科	Youngia	黃鵪菜屬
Angiospermae	S63.408	Asteranae	菊超目	Dipsacales	川續斷目	Adoxaceae	五福花科	IIBa.139	Caprifoliaceae	忍冬科	Sambucus	接骨木屬
Angiospermae	S63.408	Asteranae	菊超目	Dipsacales	川續斷目	Adoxaceae	五福花科	IIBa.139	Caprifoliaceae	忍冬科	Viburnum	莢蒾屬
Angiospermae	S63.409	Asteranae	菊超目	Dipsacales	川續斷目	Caprifoliaceae	忍冬科	IIBa.139	Caprifoliaceae	忍冬科	Abelia	六道木屬
Angiospermae	S63.409	Asteranae	菊超目	Dipsacales	川續斷目	Caprifoliaceae	忍冬科	IIBa.139	Caprifoliaceae	忍冬科	Lonicera	忍冬屬
Angiospermae	S63.409	Asteranae	菊超目	Dipsacales	川續斷目	Caprifoliaceae	忍冬科	IIBa.140	Valerianaceae	敗醬科	Patrinia	敗醬屬
Angiospermae	S63.409	Asteranae	菊超目	Dipsacales	川續斷目	Caprifoliaceae	忍冬科	IIBa.139	Caprifoliaceae	忍冬科	Scabiosa	山蘿蔔屬
Angiospermae	S63.409	Asteranae	菊超目	Dipsacales	川續斷目	Caprifoliaceae	忍冬科	IIBa.140	Valerianaceae	敗醬科	Triplostegia	雙參屬
Angiospermae	S63.409	Asteranae	菊超目	Dipsacales	川續斷目	Caprifoliaceae	忍冬科	IIBa.140	Valerianaceae	敗醬科	Valeriana	纈草屬
Angiospermae	S64.413	Asteranae	菊超目	Apiales	繖形目	Pittosporaceae	海桐科	IIBa.54	Pittosporaceae	海桐科	Pittosporum	海桐屬
Angiospermae	S64.414	Asteranae	菊超目	Apiales	繖形目	Araliaceae	五加科	IIBa.106	Araliaceae	五加科	Aralia	刺楤屬
Angiospermae	S64.414	Asteranae	菊超目	Apiales	繖形目	Araliaceae	五加科	IIBa.106	Araliaceae	五加科	Dendropanax	樹參屬
Angiospermae	S64.414	Asteranae	菊超目	Apiales	繖形目	Araliaceae	五加科	IIBa.106	Araliaceae	五加科	Eleutherococcus	五函屬
Angiospermae	S64.414	Asteranae	菊超目	Apiales	繖形目	Araliaceae	五加科	IIBa.106	Araliaceae	五加科	Fatsia	八角金盤屬
Angiospermae	S64.414	Asteranae	菊超目	Apiales	繖形目	Araliaceae	五加科	IIBa.106	Araliaceae	五加科	Hedera	常春藤屬
Angiospermae	S64.414	Asteranae	菊超目	Apiales	繖形目	Araliaceae	五加科	IIBa.107	Umbelliferae	繖形科	Hydrocotyle	天胡荽屬
Angiospermae	S64.414	Asteranae	菊超目	Apiales	繖形目	Araliaceae	五加科	IIBa.106	Araliaceae	五加科	Osmoxylon	蘭嶼八角金盤屬
Angiospermae	S64.414	Asteranae	菊超目	Apiales	繖形目	Araliaceae	五加科	IIBa.106	Araliaceae	五加科	Pentapanax	五葉參屬
Angiospermae	S64.414	Asteranae	菊超目	Apiales	繖形目	Araliaceae	五加科	IIBa.106	Araliaceae	五加科	Schefflera	鵝掌柴屬
Angiospermae	S64.414	Asteranae	菊超目	Apiales	繖形目	Araliaceae	五加科	IIBa.106	Araliaceae	五加科	Sinopanax	華參屬
Angiospermae	S64.414	Asteranae	菊超目	Apiales	繖形目	Araliaceae	五加科	IIBa.106	Araliaceae	五加科	Tetrapanax	通脫木屬
Angiospermae	S64.416	Asteranae	菊超目	Apiales	繖形目	Apiaceae	繖形科	IIBa.107	Umbelliferae	繖形科	Angelica	當歸屬
Angiospermae	S64.416	Asteranae	菊超目	Apiales	繖形目	Apiaceae	繖形科	IIBa.107	Umbelliferae	繖形科	Apium	芹屬
Angiospermae	S64.416	Asteranae	菊超目	Apiales	繖形目	Apiaceae	繖形科	IIBa.107	Umbelliferae	繖形科	Bupleurum	柴胡屬
Angiospermae	S64.416	Asteranae	菊超目	Apiales	繖形目	Apiaceae	繖形科	IIBa.107	Umbelliferae	繖形科	Centella	雷公根屬
Angiospermae	S64.416	Asteranae	菊超目	Apiales	繖形目	Apiaceae	繖形科	IIBa.107	Umbelliferae	繖形科	Chaerophyllum	山薰香屬
Angiospermae	S64.416	Asteranae	菊超目	Apiales	繖形目	Apiaceae	繖形科	IIBa.107	Umbelliferae	繖形科	Cnidium	芎窮屬
Angiospermae	S64.416	Asteranae	菊超目	Apiales	繖形目	Apiaceae	繖形科	IIBa.107	Umbelliferae	繖形科	Conioselinum	彎柱芎屬
Angiospermae	S64.416	Asteranae	菊超目	Apiales	繖形目	Apiaceae	繖形科	IIBa.107	Umbelliferae	繖形科	Cryptotaenia	鴨兒芹屬
Angiospermae	S64.416	Asteranae	菊超目	Apiales	繖形目	Apiaceae	繖形科	IIBa.107	Umbelliferae	繖形科	Eryngium	刺芹屬	naturalized
Angiospermae	S64.416	Asteranae	菊超目	Apiales	繖形目	Apiaceae	繖形科	IIBa.107	Umbelliferae	繖形科	Foeniculum	茴香屬	naturalized
Angiospermae	S64.416	Asteranae	菊超目	Apiales	繖形目	Apiaceae	繖形科	IIBa.107	Umbelliferae	繖形科	Glehnia	濱防風屬
Angiospermae	S64.416	Asteranae	菊超目	Apiales	繖形目	Apiaceae	繖形科	IIBa.107	Umbelliferae	繖形科	Oenanthe	水芹菜屬
Angiospermae	S64.416	Asteranae	菊超目	Apiales	繖形目	Apiaceae	繖形科	IIBa.107	Umbelliferae	繖形科	Osmorhiza	臭根屬
Angiospermae	S64.416	Asteranae	菊超目	Apiales	繖形目	Apiaceae	繖形科	IIBa.107	Umbelliferae	繖形科	Peucedanum	前胡屬
Angiospermae	S64.416	Asteranae	菊超目	Apiales	繖形目	Apiaceae	繖形科	IIBa.107	Umbelliferae	繖形科	Pimpinella	茴芹屬
Angiospermae	S64.416	Asteranae	菊超目	Apiales	繖形目	Apiaceae	繖形科	IIBa.107	Umbelliferae	繖形科	Sanicula	山芹菜屬
Angiospermae	S64.416	Asteranae	菊超目	Apiales	繖形目	Apiaceae	繖形科	IIBa.107	Umbelliferae	繖形科	Sium	零餘子屬
Angiospermae	S64.416	Asteranae	菊超目	Apiales	繖形目	Apiaceae	繖形科	IIBa.107	Umbelliferae	繖形科	Torilis	竊衣屬

## Sheet: Flora of Taiwan 2nd Edi. Family
FOT family id	FOT family	FOT family vernacular name
IIA.1	Cycadaceae	蘇鐵科
IIA.2	Taxaceae	紅豆杉科
IIA.3	Amentotaxaceae	穗花杉科
IIA.4	Cephalotaxaceae	粗榧
IIA.5	Podocarpaceae	羅漢松科
IIA.6	Pinaceae	松科
IIA.7	Taxodiaceae	杉科
IIA.8	Cupressaceae	柏科
IIBa.1	Myricaceae	楊梅科
IIBa.10	Santalaceae	檀香科
IIBa.100	Combretaceae	使君子科
IIBa.101	Onagraceae	柳葉菜科
IIBa.101A	Trapaceae	菱科
IIBa.102	Haloragaceae	小二仙草科
IIBa.103	Theligonaceae	纖花草科
IIBa.104	Alangiaceae	八角楓科
IIBa.105	Cornaceae	山茱萸科
IIBa.106	Araliaceae	五加科
IIBa.107	Umbelliferae	繖形科
IIBa.108	Diapensiaceae	岩梅科
IIBa.109	Pyrolaceae	鹿蹄草科
IIBa.10A	Opiliaceae	山柚科
IIBa.11	Loranthaceae	桑寄生科
IIBa.110	Ericaceae	杜鵑花科
IIBa.111	Myrsinaceae	紫金牛科
IIBa.112	Primulaceae	報春花科
IIBa.113	Plumbaginaceae	藍雪科
IIBa.114	Sapotaceae	山欖科
IIBa.115	Ebenaceae	柿樹科
IIBa.116	Styracaceae	安息香科
IIBa.117	Symplocaceae	灰木科
IIBa.118	Oleaceae	木犀科
IIBa.119	Loganiaceae	馬錢科
IIBa.12	Balanophoraceae	蛇菰科
IIBa.120	Gentianaceae	龍膽科
IIBa.121	Apocynaceae	夾竹桃科
IIBa.122	Asclepiadaceae	蘿摩科
IIBa.123	Rubiaceae	茜草科
IIBa.124	Convolvulaceae	旋花科
IIBa.125	Hydrophyllaceae	水葉草科
IIBa.126	Boraginaceae	紫草科
IIBa.127	Verbenaceae	馬鞭草科
IIBa.128	Callitrichaceae	水馬齒科
IIBa.129	Labiatae	唇形科
IIBa.13	Polygonaceae	蓼科
IIBa.130	Solanaceae	茄科
IIBa.131	Scrophulariaceae	玄參科
IIBa.132	Bignoniaceae	紫葳科
IIBa.133	Acanthaceae	爵床科
IIBa.134	Gesneriaceae	苦苣苔科
IIBa.135	Orobanchaceae	列當科
IIBa.136	Lentibulariaceae	狸藻科
IIBa.137	Myoporaceae	苦蘭盤科
IIBa.138	Plantaginaceae	車前科
IIBa.139	Caprifoliaceae	忍冬科
IIBa.14	Phytolaccaceae	商陸科
IIBa.140	Valerianaceae	敗醬科
IIBa.141	Dipsacaceae	岩梅科
IIBa.142	Campanulaceae	桔梗科
IIBa.142A	Sphenocleaceae	密穗桔梗科
IIBa.143	Goodeniaceae	草海桐科
IIBa.144	Compositae	菊科
IIBa.15	Nyctaginaceae	紫茉莉科
IIBa.16	Molluginaceae	粟米草科
IIBa.17	Aizoaceae	番杏科
IIBa.18	Portulacaceae	馬齒莧科
IIBa.18A	Basellaceae	落葵科
IIBa.19	Caryophyllaceae	石竹科
IIBa.2	Juglandaceae	胡桃科
IIBa.20	Chenopodiaceae	藜科
IIBa.21	Amaranthaceae	莧科
IIBa.22	Magnoliaceae	木蘭科
IIBa.23	Annonaceae	番荔枝科
IIBa.24	Myristicaceae	肉荳蔻科
IIBa.25	Schisandraceae	五味子科
IIBa.26	Illiciaceae	八角科
IIBa.27	Lauraceae	樟科
IIBa.28	Hernandiaceae	蓮葉桐科
IIBa.29	Trochodendraceae	昆欄樹科
IIBa.3	Salicaceae	楊柳科
IIBa.30	Ranunculaceae	毛茛科
IIBa.31	Berberidaceae	小檗科
IIBa.32	Lardizabalaceae	木通科
IIBa.33	Menispermaceae	防己科
IIBa.34	Nelumbonaceae	蓮科
IIBa.35	Nymphaeaceae	睡蓮科
IIBa.36	Cabombaceae	蓴科
IIBa.38	Ceratophyllaceae	金魚藻科
IIBa.39	Saururaceae	三白草科
IIBa.4	Betulaceae	樺木科
IIBa.40	Piperaceae	胡椒科
IIBa.41	Chloranthaceae	金粟蘭科
IIBa.42	Aristolochiaceae	馬兜鈴科
IIBa.43	Rafflesiaceae	大花草科
IIBa.44	Actinidiaceae	獼猴桃科
IIBa.45	Theaceae	茶科
IIBa.46	Guttiferae	金絲桃科
IIBa.47	Droseraceae	茅膏菜科
IIBa.48	Papaveraceae	罌粟科
IIBa.48A	Fumariaceae	紫堇科
IIBa.49	Capparaceae	山柑科
IIBa.5	Fagaceae	殼斗科
IIBa.50	Cruciferae	十字花科
IIBa.51	Hamamelidaceae	金縷梅科
IIBa.52	Crassulaceae	景天科
IIBa.53	Saxifragaceae	虎耳草科
IIBa.54	Pittosporaceae	海桐科
IIBa.55	Rosaceae	薔薇科
IIBa.56	Connaraceae	牛栓藤科
IIBa.57	Leguminosae	豆科
IIBa.58	Oxalidaceae	酢漿草科
IIBa.59	Geraniaceae	牻牛兒苗科
IIBa.6	Ulmaceae	榆科
IIBa.60	Zygophyllaceae	蒺藜科
IIBa.61	Euphorbiaceae	大戟科
IIBa.62	Daphniphyllaceae	虎皮楠科
IIBa.63	Rutaceae	芸香科
IIBa.64	Simaroubaceae	苦木科
IIBa.65	Meliaceae	楝科
IIBa.66	Malpighiaceae	黃褥花科
IIBa.67	Polygalaceae	遠志科
IIBa.68	Coriariaceae	馬桑科
IIBa.69	Anacardiaceae	漆樹科
IIBa.7	Moraceae	桑科
IIBa.70	Aceraceae	槭樹科
IIBa.71	Sapindaceae	無患子科
IIBa.71A	Bretschneideraceae	鐘萼木科
IIBa.72	Sabiaceae	清風藤科
IIBa.73	Balsaminaceae	鳳仙花科
IIBa.74	Aquifoliaceae	冬青科
IIBa.75	Celastraceae	衛矛科
IIBa.76	Staphyleaceae	省沽油科
IIBa.77	Buxaceae	黃楊科
IIBa.78	Icacinaceae	茶茱萸科
IIBa.79	Rhamnaceae	鼠李科
IIBa.7A	Cecropiaceae	錐頭麻科
IIBa.8	Urticaceae	蕁麻科
IIBa.80	Vitaceae	葡萄科
IIBa.81	Leeaceae	火筒樹科
IIBa.82	Elaeocarpaceae	杜英科
IIBa.83	Tiliaceae	田麻科
IIBa.84	Malvaceae	錦葵科
IIBa.85	Bombacaceae	木棉科
IIBa.86	Sterculiaceae	梧桐科
IIBa.87	Thymelaeaceae	瑞香科
IIBa.88	Elaeagnaceae	胡頹子科
IIBa.89	Flacourtiaceae	大風子科
IIBa.9	Proteaceae	山龍眼科
IIBa.90	Violaceae	堇菜科
IIBa.91	Stachyuraceae	旌節花科
IIBa.91A	Passifloraceae	西番蓮科
IIBa.92	Elatinaceae	溝繁縷科
IIBa.93	Begoniaceae	秋海棠科
IIBa.94	Cucurbitaceae	葫蘆科
IIBa.95	Lythraceae	千屈菜科
IIBa.96	Myrtaceae	桃金孃科
IIBa.97	Lecythidaceae	玉蕊科
IIBa.98	Melastomataceae	野牡丹科
IIBa.99	Rhizophoraceae	紅樹科
IIBa.9A	Olacaceae	鐵青樹科
IIBb.1	Alismataceae	澤瀉科
IIBb.10	Stemonaceae	百部科
IIBb.11	Agavaceae	龍舌蘭科
IIBb.12	Amaryllidaceae	石蒜科
IIBb.13	Hypoxidaceae	仙茅科
IIBb.14	Dioscoreaceae	薯蕷科
IIBb.15	Smilacaceae	菝葜科
IIBb.16	Pontederiaceae	雨久花科
IIBb.17	Iridaceae	鳶尾科
IIBb.18	Burmanniaceae	水玉簪科
IIBb.19	Philydraceae	田蔥科
IIBb.2	Hydrocharitaceae	水鱉科
IIBb.20	Juncaceae	燈心草科
IIBb.21	Commelinaceae	鴨跖草科
IIBb.22	Xyridaceae	蔥草科
IIBb.23	Eriocaulaceae	穀精草科
IIBb.24	Flagellariaceae	鞭藤科
IIBb.25	Cyperaceae	莎草科
IIBb.26	Gramineae	禾本科
IIBb.27	Palmae	棕櫚科
IIBb.28	Cyclanthaceae	巴拿馬草科
IIBb.28(A)	Taccaceae	蒟蒻薯科
IIBb.29	Araceae	天南星科
IIBb.3	Aponogetonaceae	水蕹科
IIBb.30	Lemnaceae	浮萍科
IIBb.31	Pandanaceae	露兜樹科
IIBb.32	Sparganiaceae	黑三稜科
IIBb.33	Typhaceae	香蒲科
IIBb.34	Musaceae	芭蕉科
IIBb.35	Zingiberaceae	薑科
IIBb.36	Cannaceae	美人蕉科
IIBb.37	Marantaceae	竹芋科
IIBb.38	Orchidaceae	蘭科
IIBb.39	Triuridaceae	霉草科
IIBb.4	Potamogetonaceae	眼子菜科
IIBb.5	Ruppiaceae	流蘇菜科
IIBb.6	Zannichelliaceae	角果藻科
IIBb.7	Zosteraceae	甘藻科
IIBb.8	Najadaceae	茨藻科
IIBb.9	Liliaceae	百合科
IIBb.9A	Petrosaviaceae	櫻井草科
